# Supplementary material for: Local nutrient addition drives plant diversity losses but not biotic homogenization in global grasslands
Source: Nat Commun. 2025 May 27;16:4903. doi: 10.1038/s41467-025-59166-7 (PMC12116774; doi:10.1038/s41467-025-59166-7)
Supplement: Supplementary file 4 — Source Data [file 41467_2025_59166_MOESM4_ESM.zip]

Archive with 13 entries (12 files):
- source data/
- source data/Fig2_data_source.csv
- source data/Fig3_data_source.csv
- source data/Fig4_data_source.csv
- source data/SFig10_data_source.csv
- source data/SFig1_data_source.csv
- source data/SFig3_data_source.csv
- source data/SFig4_data_source.csv
- source data/SFig5_data_source.csv
- source data/SFig6_data_source.csv
- source data/SFig7_data_source.csv
- source data/SFig8_data_source.csv
- source data/SFig9_data_source.csv
