# Supplementary material for: Local nutrient addition drives plant diversity losses but not biotic homogenization in global grasslands
Source: Nat Commun. 2025 May 27;16:4903. doi: 10.1038/s41467-025-59166-7 (PMC12116774; doi:10.1038/s41467-025-59166-7)
Supplement: Supplementary file 4 — Source Data [file 41467_2025_59166_MOESM4_ESM.zip › source data/Fig2_data_source.csv]

	Diversity metrics	Species groups	site_code	year_trt	Diversity across scales	Data type	Values	l-95% CI	u-95% CI	Categories in ∆β	Categories in six scenarios	Number of sites
1	Species richness	All species		4	∆α	Estimate across sites	-0.1916	-0.2549	-0.1297			72
2	Species richness	All species		4	∆β	Estimate across sites	0.028	-0.0208	0.0763			72
3	Species richness	All species		4	∆γ	Estimate across sites	-0.1623	-0.2365	-0.0848			72
4	Species richness	All species	ahth.is	4	∆α	Individual sites	0.0855			Differentiation	Gain of spatially restricted species
5	Species richness	All species	amlr.is	4	∆α	Individual sites	0.2559			Homogenization	Gain of widespread species
6	Species richness	All species	arch.us	4	∆α	Individual sites	-0.2027			Differentiation	Loss of widespread species
7	Species richness	All species	azi.cn	4	∆α	Individual sites	-0.1041			Differentiation	Loss of widespread species
8	Species richness	All species	azitwo.cn	4	∆α	Individual sites	-0.6382			Differentiation	Loss of widespread species
9	Species richness	All species	badlau.de	4	∆α	Individual sites	-0.1064			Homogenization	Loss of spatially restricted species
10	Species richness	All species	barta.us	4	∆α	Individual sites	-0.3003			Differentiation	Loss of widespread species
11	Species richness	All species	bayr.de	4	∆α	Individual sites	-0.0552			Homogenization	Loss of spatially restricted species
12	Species richness	All species	bnbt.us	4	∆α	Individual sites	-0.0461			Differentiation	Other situations
13	Species richness	All species	bnch.us	4	∆α	Individual sites	-0.1352			Differentiation	Loss of widespread species
14	Species richness	All species	bogong.au	4	∆α	Individual sites	-0.0596			Differentiation	Widespread replaced by spatially restricted species
15	Species richness	All species	burrawan.au	4	∆α	Individual sites	-0.4116			Differentiation	Other situations
16	Species richness	All species	burren.ie	4	∆α	Individual sites	-0.6818			Differentiation	Loss of widespread species
17	Species richness	All species	cbgb.us	4	∆α	Individual sites	-0.0965			Homogenization	Loss of spatially restricted species
18	Species richness	All species	cdcr.us	4	∆α	Individual sites	-0.8199			Differentiation	Loss of widespread species
19	Species richness	All species	cdpt.us	4	∆α	Individual sites	-0.3719			Homogenization	Loss of spatially restricted species
20	Species richness	All species	chilcas.ar	4	∆α	Individual sites	-0.1352			Homogenization	Loss of spatially restricted species
21	Species richness	All species	comp.pt	4	∆α	Individual sites	-0.3056			Differentiation	Loss of widespread species
22	Species richness	All species	cowi.ca	4	∆α	Individual sites	-0.4406			Homogenization	Loss of spatially restricted species
23	Species richness	All species	elliot.us	4	∆α	Individual sites	-0.7554			Differentiation	Loss of widespread species
24	Species richness	All species	ethamc.au	4	∆α	Individual sites	-0.0608			Differentiation	Other situations
25	Species richness	All species	ethass.au	4	∆α	Individual sites	0.4568			Differentiation	Gain of spatially restricted species
26	Species richness	All species	frue.ch	4	∆α	Individual sites	-0.2566			Differentiation	Loss of widespread species
27	Species richness	All species	hall.us	4	∆α	Individual sites	0			Little change in beta diversity	Other situations
28	Species richness	All species	hart.us	4	∆α	Individual sites	0.0781			Differentiation	Gain of spatially restricted species
29	Species richness	All species	hero.uk	4	∆α	Individual sites	-0.111			Differentiation	Widespread replaced by spatially restricted species
30	Species richness	All species	hopl.us	4	∆α	Individual sites	-0.6264			Differentiation	Loss of widespread species
31	Species richness	All species	jena.de	4	∆α	Individual sites	0.0089			Homogenization	Other situations
32	Species richness	All species	kbs.us	4	∆α	Individual sites	-0.5726			Homogenization	Loss of spatially restricted species
33	Species richness	All species	kibber.in	4	∆α	Individual sites	-0.0215			Homogenization	Loss of spatially restricted species
34	Species richness	All species	kidman.au	4	∆α	Individual sites	0.1136			Differentiation	Gain of spatially restricted species
35	Species richness	All species	kilp.fi	4	∆α	Individual sites	-0.1541			Differentiation	Loss of widespread species
36	Species richness	All species	kiny.au	4	∆α	Individual sites	-0.2012			Differentiation	Loss of widespread species
37	Species richness	All species	koffler.ca	4	∆α	Individual sites	-0.6188			Differentiation	Loss of widespread species
38	Species richness	All species	konz.us	4	∆α	Individual sites	-0.023			Differentiation	Other situations
39	Species richness	All species	lagoas.br	4	∆α	Individual sites	-0.5365			Differentiation	Loss of widespread species
40	Species richness	All species	lake.us	4	∆α	Individual sites	-0.3587			Differentiation	Loss of widespread species
41	Species richness	All species	lancaster.uk	4	∆α	Individual sites	-0.1413			Homogenization	Loss of spatially restricted species
42	Species richness	All species	look.us	4	∆α	Individual sites	-0.1122			Homogenization	Loss of spatially restricted species
43	Species richness	All species	marc.ar	4	∆α	Individual sites	-0.1352			Differentiation	Loss of widespread species
44	Species richness	All species	mcla.us	4	∆α	Individual sites	0			Differentiation	Other situations
45	Species richness	All species	moab.us	4	∆α	Individual sites	-0.1114			Differentiation	Other situations
46	Species richness	All species	msla.us	4	∆α	Individual sites	-0.1309			Differentiation	Loss of widespread species
47	Species richness	All species	msla_2.us	4	∆α	Individual sites	0.1123			Differentiation	Gain of spatially restricted species
48	Species richness	All species	msla_3.us	4	∆α	Individual sites	-0.0395			Homogenization	Loss of spatially restricted species
49	Species richness	All species	msum.us	4	∆α	Individual sites	-0.2701			Differentiation	Loss of widespread species
50	Species richness	All species	mtca.au	4	∆α	Individual sites	-0.5304			Homogenization	Loss of spatially restricted species
51	Species richness	All species	nilla.au	4	∆α	Individual sites	0.2447			Differentiation	Gain of spatially restricted species
52	Species richness	All species	ping.au	4	∆α	Individual sites	-0.4836			Differentiation	Loss of widespread species
53	Species richness	All species	potrok.ar	4	∆α	Individual sites	0.0496			Homogenization	Spatially restricted replaced by widespread species
54	Species richness	All species	rook.uk	4	∆α	Individual sites	-0.3021			Differentiation	Widespread replaced by spatially restricted species
55	Species richness	All species	saana.fi	4	∆α	Individual sites	-0.4368			Homogenization	Loss of spatially restricted species
56	Species richness	All species	sage.us	4	∆α	Individual sites	-0.0043			Differentiation	Widespread replaced by spatially restricted species
57	Species richness	All species	saline.us	4	∆α	Individual sites	-0.2662			Differentiation	Loss of widespread species
58	Species richness	All species	sedg.us	4	∆α	Individual sites	-0.6716			Homogenization	Loss of spatially restricted species
59	Species richness	All species	sereng.tz	4	∆α	Individual sites	-0.0773			Differentiation	Loss of widespread species
60	Species richness	All species	sevi.us	4	∆α	Individual sites	-0.0675			Homogenization	Loss of spatially restricted species
61	Species richness	All species	sgs.us	4	∆α	Individual sites	0.1797			Homogenization	Spatially restricted replaced by widespread species
62	Species richness	All species	shps.us	4	∆α	Individual sites	-0.336			Homogenization	Loss of spatially restricted species
63	Species richness	All species	sier.us	4	∆α	Individual sites	0.364			Differentiation	Gain of spatially restricted species
64	Species richness	All species	smith.us	4	∆α	Individual sites	-0.0795			Homogenization	Loss of spatially restricted species
65	Species richness	All species	spin.us	4	∆α	Individual sites	-0.3662			Differentiation	Loss of widespread species
66	Species richness	All species	sval.no	4	∆α	Individual sites	0.0477			Differentiation	Gain of spatially restricted species
67	Species richness	All species	temple.us	4	∆α	Individual sites	-0.3568			Differentiation	Loss of widespread species
68	Species richness	All species	thth.is	4	∆α	Individual sites	-0.2098			Differentiation	Loss of widespread species
69	Species richness	All species	tmlr.is	4	∆α	Individual sites	-0.0351			Homogenization	Loss of spatially restricted species
70	Species richness	All species	trel.us	4	∆α	Individual sites	-0.2379			Differentiation	Loss of widespread species
71	Species richness	All species	ukul.za	4	∆α	Individual sites	-0.0907			Differentiation	Loss of widespread species
72	Species richness	All species	unc.us	4	∆α	Individual sites	-0.6256			Homogenization	Loss of spatially restricted species
73	Species richness	All species	valm.ch	4	∆α	Individual sites	-0.307			Differentiation	Loss of widespread species
74	Species richness	All species	veluwe.nl	4	∆α	Individual sites	0.1149			Differentiation	Gain of spatially restricted species
75	Species richness	All species	yarra.au	4	∆α	Individual sites	-0.3054			Homogenization	Loss of spatially restricted species
76	Species richness	All species	ahth.is	4	∆β	Individual sites	0.0816			Differentiation	Gain of spatially restricted species
77	Species richness	All species	amlr.is	4	∆β	Individual sites	-0.0446			Homogenization	Gain of widespread species
78	Species richness	All species	arch.us	4	∆β	Individual sites	0.0973			Differentiation	Loss of widespread species
79	Species richness	All species	azi.cn	4	∆β	Individual sites	0.05			Differentiation	Loss of widespread species
80	Species richness	All species	azitwo.cn	4	∆β	Individual sites	0.0075			Differentiation	Loss of widespread species
81	Species richness	All species	badlau.de	4	∆β	Individual sites	-0.0606			Homogenization	Loss of spatially restricted species
82	Species richness	All species	barta.us	4	∆β	Individual sites	0.0379			Differentiation	Loss of widespread species
83	Species richness	All species	bayr.de	4	∆β	Individual sites	-0.0281			Homogenization	Loss of spatially restricted species
84	Species richness	All species	bnbt.us	4	∆β	Individual sites	0.0461			Differentiation	Other situations
85	Species richness	All species	bnch.us	4	∆β	Individual sites	0.0016			Differentiation	Loss of widespread species
86	Species richness	All species	bogong.au	4	∆β	Individual sites	0.1061			Differentiation	Widespread replaced by spatially restricted species
87	Species richness	All species	burrawan.au	4	∆β	Individual sites	0.4116			Differentiation	Other situations
88	Species richness	All species	burren.ie	4	∆β	Individual sites	0.171			Differentiation	Loss of widespread species
89	Species richness	All species	cbgb.us	4	∆β	Individual sites	-0.1042			Homogenization	Loss of spatially restricted species
90	Species richness	All species	cdcr.us	4	∆β	Individual sites	0.5516			Differentiation	Loss of widespread species
91	Species richness	All species	cdpt.us	4	∆β	Individual sites	-0.0336			Homogenization	Loss of spatially restricted species
92	Species richness	All species	chilcas.ar	4	∆β	Individual sites	-0.9635			Homogenization	Loss of spatially restricted species
93	Species richness	All species	comp.pt	4	∆β	Individual sites	0.1674			Differentiation	Loss of widespread species
94	Species richness	All species	cowi.ca	4	∆β	Individual sites	-0.2526			Homogenization	Loss of spatially restricted species
95	Species richness	All species	elliot.us	4	∆β	Individual sites	0.3136			Differentiation	Loss of widespread species
96	Species richness	All species	ethamc.au	4	∆β	Individual sites	0.0608			Differentiation	Other situations
97	Species richness	All species	ethass.au	4	∆β	Individual sites	0.3541			Differentiation	Gain of spatially restricted species
98	Species richness	All species	frue.ch	4	∆β	Individual sites	0.094			Differentiation	Loss of widespread species
99	Species richness	All species	hall.us	4	∆β	Individual sites	0			Little change in beta diversity	Other situations
100	Species richness	All species	hart.us	4	∆β	Individual sites	0.0397			Differentiation	Gain of spatially restricted species
101	Species richness	All species	hero.uk	4	∆β	Individual sites	0.2508			Differentiation	Widespread replaced by spatially restricted species
102	Species richness	All species	hopl.us	4	∆β	Individual sites	0.1051			Differentiation	Loss of widespread species
103	Species richness	All species	jena.de	4	∆β	Individual sites	-0.0089			Homogenization	Other situations
104	Species richness	All species	kbs.us	4	∆β	Individual sites	-0.0693			Homogenization	Loss of spatially restricted species
105	Species richness	All species	kibber.in	4	∆β	Individual sites	-0.0738			Homogenization	Loss of spatially restricted species
106	Species richness	All species	kidman.au	4	∆β	Individual sites	0.2611			Differentiation	Gain of spatially restricted species
107	Species richness	All species	kilp.fi	4	∆β	Individual sites	0.0645			Differentiation	Loss of widespread species
108	Species richness	All species	kiny.au	4	∆β	Individual sites	0.0958			Differentiation	Loss of widespread species
109	Species richness	All species	koffler.ca	4	∆β	Individual sites	0.1769			Differentiation	Loss of widespread species
110	Species richness	All species	konz.us	4	∆β	Individual sites	0.023			Differentiation	Other situations
111	Species richness	All species	lagoas.br	4	∆β	Individual sites	0.131			Differentiation	Loss of widespread species
112	Species richness	All species	lake.us	4	∆β	Individual sites	0.1764			Differentiation	Loss of widespread species
113	Species richness	All species	lancaster.uk	4	∆β	Individual sites	-0.0258			Homogenization	Loss of spatially restricted species
114	Species richness	All species	look.us	4	∆β	Individual sites	-0.0702			Homogenization	Loss of spatially restricted species
115	Species richness	All species	marc.ar	4	∆β	Individual sites	0.0926			Differentiation	Loss of widespread species
116	Species richness	All species	mcla.us	4	∆β	Individual sites	0.087			Differentiation	Other situations
117	Species richness	All species	moab.us	4	∆β	Individual sites	0.1114			Differentiation	Other situations
118	Species richness	All species	msla.us	4	∆β	Individual sites	0.0917			Differentiation	Loss of widespread species
119	Species richness	All species	msla_2.us	4	∆β	Individual sites	0.0055			Differentiation	Gain of spatially restricted species
120	Species richness	All species	msla_3.us	4	∆β	Individual sites	-0.0374			Homogenization	Loss of spatially restricted species
121	Species richness	All species	msum.us	4	∆β	Individual sites	0.17			Differentiation	Loss of widespread species
122	Species richness	All species	mtca.au	4	∆β	Individual sites	-0.1628			Homogenization	Loss of spatially restricted species
123	Species richness	All species	nilla.au	4	∆β	Individual sites	0.0177			Differentiation	Gain of spatially restricted species
124	Species richness	All species	ping.au	4	∆β	Individual sites	0.1269			Differentiation	Loss of widespread species
125	Species richness	All species	potrok.ar	4	∆β	Individual sites	-0.1067			Homogenization	Spatially restricted replaced by widespread species
126	Species richness	All species	rook.uk	4	∆β	Individual sites	0.3762			Differentiation	Widespread replaced by spatially restricted species
127	Species richness	All species	saana.fi	4	∆β	Individual sites	-0.082			Homogenization	Loss of spatially restricted species
128	Species richness	All species	sage.us	4	∆β	Individual sites	0.0451			Differentiation	Widespread replaced by spatially restricted species
129	Species richness	All species	saline.us	4	∆β	Individual sites	0.043			Differentiation	Loss of widespread species
130	Species richness	All species	sedg.us	4	∆β	Individual sites	-0.427			Homogenization	Loss of spatially restricted species
131	Species richness	All species	sereng.tz	4	∆β	Individual sites	0.0232			Differentiation	Loss of widespread species
132	Species richness	All species	sevi.us	4	∆β	Individual sites	-0.1148			Homogenization	Loss of spatially restricted species
133	Species richness	All species	sgs.us	4	∆β	Individual sites	-0.3873			Homogenization	Spatially restricted replaced by widespread species
134	Species richness	All species	shps.us	4	∆β	Individual sites	-0.0069			Homogenization	Loss of spatially restricted species
135	Species richness	All species	sier.us	4	∆β	Individual sites	0.0414			Differentiation	Gain of spatially restricted species
136	Species richness	All species	smith.us	4	∆β	Individual sites	-0.0875			Homogenization	Loss of spatially restricted species
137	Species richness	All species	spin.us	4	∆β	Individual sites	0.2608			Differentiation	Loss of widespread species
138	Species richness	All species	sval.no	4	∆β	Individual sites	0.0393			Differentiation	Gain of spatially restricted species
139	Species richness	All species	temple.us	4	∆β	Individual sites	0.0001			Differentiation	Loss of widespread species
140	Species richness	All species	thth.is	4	∆β	Individual sites	0.1492			Differentiation	Loss of widespread species
141	Species richness	All species	tmlr.is	4	∆β	Individual sites	-0.039			Homogenization	Loss of spatially restricted species
142	Species richness	All species	trel.us	4	∆β	Individual sites	0.0148			Differentiation	Loss of widespread species
143	Species richness	All species	ukul.za	4	∆β	Individual sites	0.0568			Differentiation	Loss of widespread species
144	Species richness	All species	unc.us	4	∆β	Individual sites	-0.1729			Homogenization	Loss of spatially restricted species
145	Species richness	All species	valm.ch	4	∆β	Individual sites	0.0193			Differentiation	Loss of widespread species
146	Species richness	All species	veluwe.nl	4	∆β	Individual sites	0.0186			Differentiation	Gain of spatially restricted species
147	Species richness	All species	yarra.au	4	∆β	Individual sites	-0.2542			Homogenization	Loss of spatially restricted species
148	Species richness	All species	ahth.is	4	∆γ	Individual sites	0.1671			Differentiation	Gain of spatially restricted species
149	Species richness	All species	amlr.is	4	∆γ	Individual sites	0.2113			Homogenization	Gain of widespread species
150	Species richness	All species	arch.us	4	∆γ	Individual sites	-0.1054			Differentiation	Loss of widespread species
151	Species richness	All species	azi.cn	4	∆γ	Individual sites	-0.0541			Differentiation	Loss of widespread species
152	Species richness	All species	azitwo.cn	4	∆γ	Individual sites	-0.6306			Differentiation	Loss of widespread species
153	Species richness	All species	badlau.de	4	∆γ	Individual sites	-0.1671			Homogenization	Loss of spatially restricted species
154	Species richness	All species	barta.us	4	∆γ	Individual sites	-0.2624			Differentiation	Loss of widespread species
155	Species richness	All species	bayr.de	4	∆γ	Individual sites	-0.0834			Homogenization	Loss of spatially restricted species
156	Species richness	All species	bnbt.us	4	∆γ	Individual sites	0			Differentiation	Other situations
157	Species richness	All species	bnch.us	4	∆γ	Individual sites	-0.1335			Differentiation	Loss of widespread species
158	Species richness	All species	bogong.au	4	∆γ	Individual sites	0.0465			Differentiation	Widespread replaced by spatially restricted species
159	Species richness	All species	burrawan.au	4	∆γ	Individual sites	0			Differentiation	Other situations
160	Species richness	All species	burren.ie	4	∆γ	Individual sites	-0.5108			Differentiation	Loss of widespread species
161	Species richness	All species	cbgb.us	4	∆γ	Individual sites	-0.2007			Homogenization	Loss of spatially restricted species
162	Species richness	All species	cdcr.us	4	∆γ	Individual sites	-0.2683			Differentiation	Loss of widespread species
163	Species richness	All species	cdpt.us	4	∆γ	Individual sites	-0.4055			Homogenization	Loss of spatially restricted species
164	Species richness	All species	chilcas.ar	4	∆γ	Individual sites	-1.0986			Homogenization	Loss of spatially restricted species
165	Species richness	All species	comp.pt	4	∆γ	Individual sites	-0.1382			Differentiation	Loss of widespread species
166	Species richness	All species	cowi.ca	4	∆γ	Individual sites	-0.6931			Homogenization	Loss of spatially restricted species
167	Species richness	All species	elliot.us	4	∆γ	Individual sites	-0.4418			Differentiation	Loss of widespread species
168	Species richness	All species	ethamc.au	4	∆γ	Individual sites	0			Differentiation	Other situations
169	Species richness	All species	ethass.au	4	∆γ	Individual sites	0.8109			Differentiation	Gain of spatially restricted species
170	Species richness	All species	frue.ch	4	∆γ	Individual sites	-0.1625			Differentiation	Loss of widespread species
171	Species richness	All species	hall.us	4	∆γ	Individual sites	0			Little change in beta diversity	Other situations
172	Species richness	All species	hart.us	4	∆γ	Individual sites	0.1178			Differentiation	Gain of spatially restricted species
173	Species richness	All species	hero.uk	4	∆γ	Individual sites	0.1398			Differentiation	Widespread replaced by spatially restricted species
174	Species richness	All species	hopl.us	4	∆γ	Individual sites	-0.5213			Differentiation	Loss of widespread species
175	Species richness	All species	jena.de	4	∆γ	Individual sites	0			Homogenization	Other situations
176	Species richness	All species	kbs.us	4	∆γ	Individual sites	-0.6419			Homogenization	Loss of spatially restricted species
177	Species richness	All species	kibber.in	4	∆γ	Individual sites	-0.0953			Homogenization	Loss of spatially restricted species
178	Species richness	All species	kidman.au	4	∆γ	Individual sites	0.3747			Differentiation	Gain of spatially restricted species
179	Species richness	All species	kilp.fi	4	∆γ	Individual sites	-0.0896			Differentiation	Loss of widespread species
180	Species richness	All species	kiny.au	4	∆γ	Individual sites	-0.1054			Differentiation	Loss of widespread species
181	Species richness	All species	koffler.ca	4	∆γ	Individual sites	-0.4418			Differentiation	Loss of widespread species
182	Species richness	All species	konz.us	4	∆γ	Individual sites	0			Differentiation	Other situations
183	Species richness	All species	lagoas.br	4	∆γ	Individual sites	-0.4055			Differentiation	Loss of widespread species
184	Species richness	All species	lake.us	4	∆γ	Individual sites	-0.1823			Differentiation	Loss of widespread species
185	Species richness	All species	lancaster.uk	4	∆γ	Individual sites	-0.1671			Homogenization	Loss of spatially restricted species
186	Species richness	All species	look.us	4	∆γ	Individual sites	-0.1823			Homogenization	Loss of spatially restricted species
187	Species richness	All species	marc.ar	4	∆γ	Individual sites	-0.0426			Differentiation	Loss of widespread species
188	Species richness	All species	mcla.us	4	∆γ	Individual sites	0.087			Differentiation	Other situations
189	Species richness	All species	moab.us	4	∆γ	Individual sites	0			Differentiation	Other situations
190	Species richness	All species	msla.us	4	∆γ	Individual sites	-0.0392			Differentiation	Loss of widespread species
191	Species richness	All species	msla_2.us	4	∆γ	Individual sites	0.1178			Differentiation	Gain of spatially restricted species
192	Species richness	All species	msla_3.us	4	∆γ	Individual sites	-0.077			Homogenization	Loss of spatially restricted species
193	Species richness	All species	msum.us	4	∆γ	Individual sites	-0.1001			Differentiation	Loss of widespread species
194	Species richness	All species	mtca.au	4	∆γ	Individual sites	-0.6931			Homogenization	Loss of spatially restricted species
195	Species richness	All species	nilla.au	4	∆γ	Individual sites	0.2624			Differentiation	Gain of spatially restricted species
196	Species richness	All species	ping.au	4	∆γ	Individual sites	-0.3567			Differentiation	Loss of widespread species
197	Species richness	All species	potrok.ar	4	∆γ	Individual sites	-0.0572			Homogenization	Spatially restricted replaced by widespread species
198	Species richness	All species	rook.uk	4	∆γ	Individual sites	0.0741			Differentiation	Widespread replaced by spatially restricted species
199	Species richness	All species	saana.fi	4	∆γ	Individual sites	-0.5188			Homogenization	Loss of spatially restricted species
200	Species richness	All species	sage.us	4	∆γ	Individual sites	0.0408			Differentiation	Widespread replaced by spatially restricted species
201	Species richness	All species	saline.us	4	∆γ	Individual sites	-0.2231			Differentiation	Loss of widespread species
202	Species richness	All species	sedg.us	4	∆γ	Individual sites	-1.0986			Homogenization	Loss of spatially restricted species
203	Species richness	All species	sereng.tz	4	∆γ	Individual sites	-0.0541			Differentiation	Loss of widespread species
204	Species richness	All species	sevi.us	4	∆γ	Individual sites	-0.1823			Homogenization	Loss of spatially restricted species
205	Species richness	All species	sgs.us	4	∆γ	Individual sites	-0.2076			Homogenization	Spatially restricted replaced by widespread species
206	Species richness	All species	shps.us	4	∆γ	Individual sites	-0.3429			Homogenization	Loss of spatially restricted species
207	Species richness	All species	sier.us	4	∆γ	Individual sites	0.4055			Differentiation	Gain of spatially restricted species
208	Species richness	All species	smith.us	4	∆γ	Individual sites	-0.1671			Homogenization	Loss of spatially restricted species
209	Species richness	All species	spin.us	4	∆γ	Individual sites	-0.1054			Differentiation	Loss of widespread species
210	Species richness	All species	sval.no	4	∆γ	Individual sites	0.087			Differentiation	Gain of spatially restricted species
211	Species richness	All species	temple.us	4	∆γ	Individual sites	-0.3567			Differentiation	Loss of widespread species
212	Species richness	All species	thth.is	4	∆γ	Individual sites	-0.0606			Differentiation	Loss of widespread species
213	Species richness	All species	tmlr.is	4	∆γ	Individual sites	-0.0741			Homogenization	Loss of spatially restricted species
214	Species richness	All species	trel.us	4	∆γ	Individual sites	-0.2231			Differentiation	Loss of widespread species
215	Species richness	All species	ukul.za	4	∆γ	Individual sites	-0.0339			Differentiation	Loss of widespread species
216	Species richness	All species	unc.us	4	∆γ	Individual sites	-0.7985			Homogenization	Loss of spatially restricted species
217	Species richness	All species	valm.ch	4	∆γ	Individual sites	-0.2877			Differentiation	Loss of widespread species
218	Species richness	All species	veluwe.nl	4	∆γ	Individual sites	0.1335			Differentiation	Gain of spatially restricted species
219	Species richness	All species	yarra.au	4	∆γ	Individual sites	-0.5596			Homogenization	Loss of spatially restricted species
