# Supplementary material for: Local nutrient addition drives plant diversity losses but not biotic homogenization in global grasslands
Source: Nat Commun. 2025 May 27;16:4903. doi: 10.1038/s41467-025-59166-7 (PMC12116774; doi:10.1038/s41467-025-59166-7)
Supplement: Supplementary file 4 — Source Data [file 41467_2025_59166_MOESM4_ESM.zip › source data/Fig3_data_source.csv]

	Diversity metrics	Species groups	site_code	year_trt	Diversity across scales	Data type	Values	l-95% CI	u-95% CI	Categories in ∆β	Categories in six scenarios	Number of sites
1	Species richness	Native		4	∆α	Estimate across sites	-0.2118	-0.2861	-0.1374			69
2	Species richness	Native		4	∆β	Estimate across sites	0.0005	-0.0548	0.0552			69
3	Species richness	Native		4	∆γ	Estimate across sites	-0.2113	-0.3007	-0.1234			69
4	Species richness	Native	ahth.is	4	∆α	Individual sites	0.0855			Differentiation	Gain of spatially restricted species
5	Species richness	Native	amlr.is	4	∆α	Individual sites	0.1899			Homogenization	Gain of widespread species
6	Species richness	Native	arch.us	4	∆α	Individual sites	-0.2223			Differentiation	Loss of widespread species
7	Species richness	Native	azi.cn	4	∆α	Individual sites	-0.0921			Differentiation	Loss of widespread species
8	Species richness	Native	azitwo.cn	4	∆α	Individual sites	-0.8261			Differentiation	Loss of widespread species
9	Species richness	Native	badlau.de	4	∆α	Individual sites	-0.0907			Homogenization	Loss of spatially restricted species
10	Species richness	Native	barta.us	4	∆α	Individual sites	-0.3957			Differentiation	Loss of widespread species
11	Species richness	Native	bayr.de	4	∆α	Individual sites	-0.0782			Homogenization	Loss of spatially restricted species
12	Species richness	Native	bnbt.us	4	∆α	Individual sites	-0.2703			Differentiation	Loss of widespread species
13	Species richness	Native	bnch.us	4	∆α	Individual sites	-0.1589			Differentiation	Loss of widespread species
14	Species richness	Native	bogong.au	4	∆α	Individual sites	-0.0677			Differentiation	Widespread replaced by spatially restricted species
15	Species richness	Native	burrawan.au	4	∆α	Individual sites	-0.4107			Differentiation	Other situations
16	Species richness	Native	burren.ie	4	∆α	Individual sites	-0.6818			Differentiation	Loss of widespread species
17	Species richness	Native	cbgb.us	4	∆α	Individual sites	-0.1514			Homogenization	Loss of spatially restricted species
18	Species richness	Native	cdcr.us	4	∆α	Individual sites	-0.7175			Differentiation	Loss of widespread species
19	Species richness	Native	cdpt.us	4	∆α	Individual sites	-0.4247			Differentiation	Loss of widespread species
20	Species richness	Native	chilcas.ar	4	∆α	Individual sites	-0.6264			Homogenization	Loss of spatially restricted species
21	Species richness	Native	comp.pt	4	∆α	Individual sites	-0.3056			Differentiation	Loss of widespread species
22	Species richness	Native	ethamc.au	4	∆α	Individual sites	-0.0608			Differentiation	Other situations
23	Species richness	Native	ethass.au	4	∆α	Individual sites	0.4055			Differentiation	Gain of spatially restricted species
24	Species richness	Native	frue.ch	4	∆α	Individual sites	-0.2661			Differentiation	Loss of widespread species
25	Species richness	Native	hall.us	4	∆α	Individual sites	0			Little change in beta diversity	Other situations
26	Species richness	Native	hart.us	4	∆α	Individual sites	0.1703			Homogenization	Gain of widespread species
27	Species richness	Native	hero.uk	4	∆α	Individual sites	-0.129			Differentiation	Widespread replaced by spatially restricted species
28	Species richness	Native	hopl.us	4	∆α	Individual sites	-0.4236			Homogenization	Loss of spatially restricted species
29	Species richness	Native	jena.de	4	∆α	Individual sites	0.0089			Homogenization	Other situations
30	Species richness	Native	kbs.us	4	∆α	Individual sites	-0.558			Differentiation	Loss of widespread species
31	Species richness	Native	kibber.in	4	∆α	Individual sites	0.2095			Homogenization	Gain of widespread species
32	Species richness	Native	kidman.au	4	∆α	Individual sites	0.0846			Differentiation	Gain of spatially restricted species
33	Species richness	Native	kilp.fi	4	∆α	Individual sites	-0.1278			Differentiation	Loss of widespread species
34	Species richness	Native	kiny.au	4	∆α	Individual sites	0.1959			Homogenization	Other situations
35	Species richness	Native	koffler.ca	4	∆α	Individual sites	-0.8634			Differentiation	Loss of widespread species
36	Species richness	Native	konz.us	4	∆α	Individual sites	-0.023			Differentiation	Other situations
37	Species richness	Native	lagoas.br	4	∆α	Individual sites	-0.4391			Differentiation	Loss of widespread species
38	Species richness	Native	lake.us	4	∆α	Individual sites	-0.7581			Differentiation	Loss of widespread species
39	Species richness	Native	lancaster.uk	4	∆α	Individual sites	-0.1413			Homogenization	Loss of spatially restricted species
40	Species richness	Native	look.us	4	∆α	Individual sites	-0.2095			Homogenization	Loss of spatially restricted species
41	Species richness	Native	marc.ar	4	∆α	Individual sites	-0.0659			Differentiation	Other situations
42	Species richness	Native	mcla.us	4	∆α	Individual sites	0			Homogenization	Other situations
43	Species richness	Native	moab.us	4	∆α	Individual sites	-0.1053			Differentiation	Widespread replaced by spatially restricted species
44	Species richness	Native	msla.us	4	∆α	Individual sites	-0.3233			Differentiation	Loss of widespread species
45	Species richness	Native	msla_2.us	4	∆α	Individual sites	0.3946			Differentiation	Gain of spatially restricted species
46	Species richness	Native	msla_3.us	4	∆α	Individual sites	-0.3817			Homogenization	Loss of spatially restricted species
47	Species richness	Native	msum.us	4	∆α	Individual sites	-0.4754			Differentiation	Loss of widespread species
48	Species richness	Native	mtca.au	4	∆α	Individual sites	-1.1818			Differentiation	Loss of widespread species
49	Species richness	Native	nilla.au	4	∆α	Individual sites	-0.231			Homogenization	Loss of spatially restricted species
50	Species richness	Native	ping.au	4	∆α	Individual sites	0			Little change in beta diversity	Other situations
51	Species richness	Native	potrok.ar	4	∆α	Individual sites	0.0496			Homogenization	Spatially restricted replaced by widespread species
52	Species richness	Native	rook.uk	4	∆α	Individual sites	-0.3021			Differentiation	Widespread replaced by spatially restricted species
53	Species richness	Native	saana.fi	4	∆α	Individual sites	-0.4583			Homogenization	Loss of spatially restricted species
54	Species richness	Native	sage.us	4	∆α	Individual sites	-0.0043			Differentiation	Widespread replaced by spatially restricted species
55	Species richness	Native	saline.us	4	∆α	Individual sites	-0.231			Differentiation	Loss of widespread species
56	Species richness	Native	sereng.tz	4	∆α	Individual sites	-0.0773			Differentiation	Loss of widespread species
57	Species richness	Native	sevi.us	4	∆α	Individual sites	-0.0823			Homogenization	Loss of spatially restricted species
58	Species richness	Native	sgs.us	4	∆α	Individual sites	0.231			Homogenization	Spatially restricted replaced by widespread species
59	Species richness	Native	shps.us	4	∆α	Individual sites	-0.4658			Differentiation	Loss of widespread species
60	Species richness	Native	sier.us	4	∆α	Individual sites	0			Little change in beta diversity	Other situations
61	Species richness	Native	smith.us	4	∆α	Individual sites	0.3466			Homogenization	Other situations
62	Species richness	Native	spin.us	4	∆α	Individual sites	-0.6931			Differentiation	Loss of widespread species
63	Species richness	Native	sval.no	4	∆α	Individual sites	0.0477			Differentiation	Gain of spatially restricted species
64	Species richness	Native	temple.us	4	∆α	Individual sites	-0.3662			Homogenization	Loss of spatially restricted species
65	Species richness	Native	thth.is	4	∆α	Individual sites	-0.2098			Differentiation	Loss of widespread species
66	Species richness	Native	tmlr.is	4	∆α	Individual sites	-0.0744			Homogenization	Loss of spatially restricted species
67	Species richness	Native	trel.us	4	∆α	Individual sites	-0.3269			Homogenization	Loss of spatially restricted species
68	Species richness	Native	ukul.za	4	∆α	Individual sites	-0.2027			Differentiation	Loss of widespread species
69	Species richness	Native	unc.us	4	∆α	Individual sites	-0.752			Homogenization	Loss of spatially restricted species
70	Species richness	Native	valm.ch	4	∆α	Individual sites	-0.307			Differentiation	Loss of widespread species
71	Species richness	Native	veluwe.nl	4	∆α	Individual sites	0.1471			Differentiation	Gain of spatially restricted species
72	Species richness	Native	yarra.au	4	∆α	Individual sites	-0.3662			Homogenization	Loss of spatially restricted species
73	Species richness	Native	ahth.is	4	∆β	Individual sites	0.0816			Differentiation	Gain of spatially restricted species
74	Species richness	Native	amlr.is	4	∆β	Individual sites	-0.1327			Homogenization	Gain of widespread species
75	Species richness	Native	arch.us	4	∆β	Individual sites	0.1111			Differentiation	Loss of widespread species
76	Species richness	Native	azi.cn	4	∆β	Individual sites	0.0349			Differentiation	Loss of widespread species
77	Species richness	Native	azitwo.cn	4	∆β	Individual sites	0.133			Differentiation	Loss of widespread species
78	Species richness	Native	badlau.de	4	∆β	Individual sites	-0.0836			Homogenization	Loss of spatially restricted species
79	Species richness	Native	barta.us	4	∆β	Individual sites	0.0508			Differentiation	Loss of widespread species
80	Species richness	Native	bayr.de	4	∆β	Individual sites	-0.0496			Homogenization	Loss of spatially restricted species
81	Species richness	Native	bnbt.us	4	∆β	Individual sites	0.1649			Differentiation	Loss of widespread species
82	Species richness	Native	bnch.us	4	∆β	Individual sites	0.0789			Differentiation	Loss of widespread species
83	Species richness	Native	bogong.au	4	∆β	Individual sites	0.119			Differentiation	Widespread replaced by spatially restricted species
84	Species richness	Native	burrawan.au	4	∆β	Individual sites	0.4107			Differentiation	Other situations
85	Species richness	Native	burren.ie	4	∆β	Individual sites	0.171			Differentiation	Loss of widespread species
86	Species richness	Native	cbgb.us	4	∆β	Individual sites	-0.0427			Homogenization	Loss of spatially restricted species
87	Species richness	Native	cdcr.us	4	∆β	Individual sites	0.0985			Differentiation	Loss of widespread species
88	Species richness	Native	cdpt.us	4	∆β	Individual sites	0.1564			Differentiation	Loss of widespread species
89	Species richness	Native	chilcas.ar	4	∆β	Individual sites	-0.6264			Homogenization	Loss of spatially restricted species
90	Species richness	Native	comp.pt	4	∆β	Individual sites	0.1674			Differentiation	Loss of widespread species
91	Species richness	Native	ethamc.au	4	∆β	Individual sites	0.0608			Differentiation	Other situations
92	Species richness	Native	ethass.au	4	∆β	Individual sites	0.2877			Differentiation	Gain of spatially restricted species
93	Species richness	Native	frue.ch	4	∆β	Individual sites	0.0719			Differentiation	Loss of widespread species
94	Species richness	Native	hall.us	4	∆β	Individual sites	0			Little change in beta diversity	Other situations
95	Species richness	Native	hart.us	4	∆β	Individual sites	-0.0833			Homogenization	Gain of widespread species
96	Species richness	Native	hero.uk	4	∆β	Individual sites	0.2243			Differentiation	Widespread replaced by spatially restricted species
97	Species richness	Native	hopl.us	4	∆β	Individual sites	-0.675			Homogenization	Loss of spatially restricted species
98	Species richness	Native	jena.de	4	∆β	Individual sites	-0.0089			Homogenization	Other situations
99	Species richness	Native	kbs.us	4	∆β	Individual sites	0.0472			Differentiation	Loss of widespread species
100	Species richness	Native	kibber.in	4	∆β	Individual sites	-0.076			Homogenization	Gain of widespread species
101	Species richness	Native	kidman.au	4	∆β	Individual sites	0.2255			Differentiation	Gain of spatially restricted species
102	Species richness	Native	kilp.fi	4	∆β	Individual sites	0.0653			Differentiation	Loss of widespread species
103	Species richness	Native	kiny.au	4	∆β	Individual sites	-0.1959			Homogenization	Other situations
104	Species richness	Native	koffler.ca	4	∆β	Individual sites	0.1703			Differentiation	Loss of widespread species
105	Species richness	Native	konz.us	4	∆β	Individual sites	0.023			Differentiation	Other situations
106	Species richness	Native	lagoas.br	4	∆β	Individual sites	0.0824			Differentiation	Loss of widespread species
107	Species richness	Native	lake.us	4	∆β	Individual sites	0.3228			Differentiation	Loss of widespread species
108	Species richness	Native	lancaster.uk	4	∆β	Individual sites	-0.0258			Homogenization	Loss of spatially restricted species
109	Species richness	Native	look.us	4	∆β	Individual sites	-0.1089			Homogenization	Loss of spatially restricted species
110	Species richness	Native	marc.ar	4	∆β	Individual sites	0.0659			Differentiation	Other situations
111	Species richness	Native	mcla.us	4	∆β	Individual sites	-0.6931			Homogenization	Other situations
112	Species richness	Native	moab.us	4	∆β	Individual sites	0.2231			Differentiation	Widespread replaced by spatially restricted species
113	Species richness	Native	msla.us	4	∆β	Individual sites	0.1291			Differentiation	Loss of widespread species
114	Species richness	Native	msla_2.us	4	∆β	Individual sites	0.0109			Differentiation	Gain of spatially restricted species
115	Species richness	Native	msla_3.us	4	∆β	Individual sites	-0.1108			Homogenization	Loss of spatially restricted species
116	Species richness	Native	msum.us	4	∆β	Individual sites	0.3036			Differentiation	Loss of widespread species
117	Species richness	Native	mtca.au	4	∆β	Individual sites	0.0186			Differentiation	Loss of widespread species
118	Species richness	Native	nilla.au	4	∆β	Individual sites	-0.1744			Homogenization	Loss of spatially restricted species
119	Species richness	Native	ping.au	4	∆β	Individual sites	0			Little change in beta diversity	Other situations
120	Species richness	Native	potrok.ar	4	∆β	Individual sites	-0.1067			Homogenization	Spatially restricted replaced by widespread species
121	Species richness	Native	rook.uk	4	∆β	Individual sites	0.3762			Differentiation	Widespread replaced by spatially restricted species
122	Species richness	Native	saana.fi	4	∆β	Individual sites	-0.0938			Homogenization	Loss of spatially restricted species
123	Species richness	Native	sage.us	4	∆β	Individual sites	0.0451			Differentiation	Widespread replaced by spatially restricted species
124	Species richness	Native	saline.us	4	∆β	Individual sites	0.1059			Differentiation	Loss of widespread species
125	Species richness	Native	sereng.tz	4	∆β	Individual sites	0.0232			Differentiation	Loss of widespread species
126	Species richness	Native	sevi.us	4	∆β	Individual sites	-0.169			Homogenization	Loss of spatially restricted species
127	Species richness	Native	sgs.us	4	∆β	Individual sites	-0.3852			Homogenization	Spatially restricted replaced by widespread species
128	Species richness	Native	shps.us	4	∆β	Individual sites	0.0195			Differentiation	Loss of widespread species
129	Species richness	Native	sier.us	4	∆β	Individual sites	0			Little change in beta diversity	Other situations
130	Species richness	Native	smith.us	4	∆β	Individual sites	-0.3466			Homogenization	Other situations
131	Species richness	Native	spin.us	4	∆β	Individual sites	0.4055			Differentiation	Loss of widespread species
132	Species richness	Native	sval.no	4	∆β	Individual sites	0.0393			Differentiation	Gain of spatially restricted species
133	Species richness	Native	temple.us	4	∆β	Individual sites	-0.0393			Homogenization	Loss of spatially restricted species
134	Species richness	Native	thth.is	4	∆β	Individual sites	0.1492			Differentiation	Loss of widespread species
135	Species richness	Native	tmlr.is	4	∆β	Individual sites	-0.0798			Homogenization	Loss of spatially restricted species
136	Species richness	Native	trel.us	4	∆β	Individual sites	-0.0785			Homogenization	Loss of spatially restricted species
137	Species richness	Native	ukul.za	4	∆β	Individual sites	0.0935			Differentiation	Loss of widespread species
138	Species richness	Native	unc.us	4	∆β	Individual sites	-0.6343			Homogenization	Loss of spatially restricted species
139	Species richness	Native	valm.ch	4	∆β	Individual sites	0.0193			Differentiation	Loss of widespread species
140	Species richness	Native	veluwe.nl	4	∆β	Individual sites	0.0154			Differentiation	Gain of spatially restricted species
141	Species richness	Native	yarra.au	4	∆β	Individual sites	-0.3269			Homogenization	Loss of spatially restricted species
142	Species richness	Native	ahth.is	4	∆γ	Individual sites	0.1671			Differentiation	Gain of spatially restricted species
143	Species richness	Native	amlr.is	4	∆γ	Individual sites	0.0572			Homogenization	Gain of widespread species
144	Species richness	Native	arch.us	4	∆γ	Individual sites	-0.1112			Differentiation	Loss of widespread species
145	Species richness	Native	azi.cn	4	∆γ	Individual sites	-0.0572			Differentiation	Loss of widespread species
146	Species richness	Native	azitwo.cn	4	∆γ	Individual sites	-0.6931			Differentiation	Loss of widespread species
147	Species richness	Native	badlau.de	4	∆γ	Individual sites	-0.1744			Homogenization	Loss of spatially restricted species
148	Species richness	Native	barta.us	4	∆γ	Individual sites	-0.3448			Differentiation	Loss of widespread species
149	Species richness	Native	bayr.de	4	∆γ	Individual sites	-0.1278			Homogenization	Loss of spatially restricted species
150	Species richness	Native	bnbt.us	4	∆γ	Individual sites	-0.1054			Differentiation	Loss of widespread species
151	Species richness	Native	bnch.us	4	∆γ	Individual sites	-0.08			Differentiation	Loss of widespread species
152	Species richness	Native	bogong.au	4	∆γ	Individual sites	0.0513			Differentiation	Widespread replaced by spatially restricted species
153	Species richness	Native	burrawan.au	4	∆γ	Individual sites	0			Differentiation	Other situations
154	Species richness	Native	burren.ie	4	∆γ	Individual sites	-0.5108			Differentiation	Loss of widespread species
155	Species richness	Native	cbgb.us	4	∆γ	Individual sites	-0.1942			Homogenization	Loss of spatially restricted species
156	Species richness	Native	cdcr.us	4	∆γ	Individual sites	-0.619			Differentiation	Loss of widespread species
157	Species richness	Native	cdpt.us	4	∆γ	Individual sites	-0.2683			Differentiation	Loss of widespread species
158	Species richness	Native	chilcas.ar	4	∆γ	Individual sites	-1.2528			Homogenization	Loss of spatially restricted species
159	Species richness	Native	comp.pt	4	∆γ	Individual sites	-0.1382			Differentiation	Loss of widespread species
160	Species richness	Native	ethamc.au	4	∆γ	Individual sites	0			Differentiation	Other situations
161	Species richness	Native	ethass.au	4	∆γ	Individual sites	0.6931			Differentiation	Gain of spatially restricted species
162	Species richness	Native	frue.ch	4	∆γ	Individual sites	-0.1942			Differentiation	Loss of widespread species
163	Species richness	Native	hall.us	4	∆γ	Individual sites	0			Little change in beta diversity	Other situations
164	Species richness	Native	hart.us	4	∆γ	Individual sites	0.087			Homogenization	Gain of widespread species
165	Species richness	Native	hero.uk	4	∆γ	Individual sites	0.0953			Differentiation	Widespread replaced by spatially restricted species
166	Species richness	Native	hopl.us	4	∆γ	Individual sites	-1.0986			Homogenization	Loss of spatially restricted species
167	Species richness	Native	jena.de	4	∆γ	Individual sites	0			Homogenization	Other situations
168	Species richness	Native	kbs.us	4	∆γ	Individual sites	-0.5108			Differentiation	Loss of widespread species
169	Species richness	Native	kibber.in	4	∆γ	Individual sites	0.1335			Homogenization	Gain of widespread species
170	Species richness	Native	kidman.au	4	∆γ	Individual sites	0.3102			Differentiation	Gain of spatially restricted species
171	Species richness	Native	kilp.fi	4	∆γ	Individual sites	-0.0625			Differentiation	Loss of widespread species
172	Species richness	Native	kiny.au	4	∆γ	Individual sites	0			Homogenization	Other situations
173	Species richness	Native	koffler.ca	4	∆γ	Individual sites	-0.6931			Differentiation	Loss of widespread species
174	Species richness	Native	konz.us	4	∆γ	Individual sites	0			Differentiation	Other situations
175	Species richness	Native	lagoas.br	4	∆γ	Individual sites	-0.3567			Differentiation	Loss of widespread species
176	Species richness	Native	lake.us	4	∆γ	Individual sites	-0.4353			Differentiation	Loss of widespread species
177	Species richness	Native	lancaster.uk	4	∆γ	Individual sites	-0.1671			Homogenization	Loss of spatially restricted species
178	Species richness	Native	look.us	4	∆γ	Individual sites	-0.3185			Homogenization	Loss of spatially restricted species
179	Species richness	Native	marc.ar	4	∆γ	Individual sites	0			Differentiation	Other situations
180	Species richness	Native	mcla.us	4	∆γ	Individual sites	-0.6931			Homogenization	Other situations
181	Species richness	Native	moab.us	4	∆γ	Individual sites	0.1178			Differentiation	Widespread replaced by spatially restricted species
182	Species richness	Native	msla.us	4	∆γ	Individual sites	-0.1942			Differentiation	Loss of widespread species
183	Species richness	Native	msla_2.us	4	∆γ	Individual sites	0.4055			Differentiation	Gain of spatially restricted species
184	Species richness	Native	msla_3.us	4	∆γ	Individual sites	-0.4925			Homogenization	Loss of spatially restricted species
185	Species richness	Native	msum.us	4	∆γ	Individual sites	-0.1719			Differentiation	Loss of widespread species
186	Species richness	Native	mtca.au	4	∆γ	Individual sites	-1.1632			Differentiation	Loss of widespread species
187	Species richness	Native	nilla.au	4	∆γ	Individual sites	-0.4055			Homogenization	Loss of spatially restricted species
188	Species richness	Native	ping.au	4	∆γ	Individual sites	0			Little change in beta diversity	Other situations
189	Species richness	Native	potrok.ar	4	∆γ	Individual sites	-0.0572			Homogenization	Spatially restricted replaced by widespread species
190	Species richness	Native	rook.uk	4	∆γ	Individual sites	0.0741			Differentiation	Widespread replaced by spatially restricted species
191	Species richness	Native	saana.fi	4	∆γ	Individual sites	-0.5521			Homogenization	Loss of spatially restricted species
192	Species richness	Native	sage.us	4	∆γ	Individual sites	0.0408			Differentiation	Widespread replaced by spatially restricted species
193	Species richness	Native	saline.us	4	∆γ	Individual sites	-0.1252			Differentiation	Loss of widespread species
194	Species richness	Native	sereng.tz	4	∆γ	Individual sites	-0.0541			Differentiation	Loss of widespread species
195	Species richness	Native	sevi.us	4	∆γ	Individual sites	-0.2513			Homogenization	Loss of spatially restricted species
196	Species richness	Native	sgs.us	4	∆γ	Individual sites	-0.1542			Homogenization	Spatially restricted replaced by widespread species
197	Species richness	Native	shps.us	4	∆γ	Individual sites	-0.4463			Differentiation	Loss of widespread species
198	Species richness	Native	sier.us	4	∆γ	Individual sites	0			Little change in beta diversity	Other situations
199	Species richness	Native	smith.us	4	∆γ	Individual sites	0			Homogenization	Other situations
200	Species richness	Native	spin.us	4	∆γ	Individual sites	-0.2877			Differentiation	Loss of widespread species
201	Species richness	Native	sval.no	4	∆γ	Individual sites	0.087			Differentiation	Gain of spatially restricted species
202	Species richness	Native	temple.us	4	∆γ	Individual sites	-0.4055			Homogenization	Loss of spatially restricted species
203	Species richness	Native	thth.is	4	∆γ	Individual sites	-0.0606			Differentiation	Loss of widespread species
204	Species richness	Native	tmlr.is	4	∆γ	Individual sites	-0.1542			Homogenization	Loss of spatially restricted species
205	Species richness	Native	trel.us	4	∆γ	Individual sites	-0.4055			Homogenization	Loss of spatially restricted species
206	Species richness	Native	ukul.za	4	∆γ	Individual sites	-0.1092			Differentiation	Loss of widespread species
207	Species richness	Native	unc.us	4	∆γ	Individual sites	-1.3863			Homogenization	Loss of spatially restricted species
208	Species richness	Native	valm.ch	4	∆γ	Individual sites	-0.2877			Differentiation	Loss of widespread species
209	Species richness	Native	veluwe.nl	4	∆γ	Individual sites	0.1625			Differentiation	Gain of spatially restricted species
210	Species richness	Native	yarra.au	4	∆γ	Individual sites	-0.6931			Homogenization	Loss of spatially restricted species
211	Species richness	Non-native		4	∆α	Estimate across sites	-0.1155	-0.2278	-0.0038			42
212	Species richness	Non-native		4	∆β	Estimate across sites	0.0454	-0.0466	0.138			42
213	Species richness	Non-native		4	∆γ	Estimate across sites	-0.0499	-0.1972	0.1015			42
214	Species richness	Non-native	badlau.de	4	∆α	Individual sites	0			Little change in beta diversity	Other situations
215	Species richness	Non-native	barta.us	4	∆α	Individual sites	0			Differentiation	Other situations
216	Species richness	Non-native	bnch.us	4	∆α	Individual sites	0.6931			Little change in beta diversity	Gain of spatially restricted and widespread species at simimar magnitude
217	Species richness	Non-native	bogong.au	4	∆α	Individual sites	0			Little change in beta diversity	Other situations
218	Species richness	Non-native	burrawan.au	4	∆α	Individual sites	-0.4621			Differentiation	Other situations
219	Species richness	Non-native	cbgb.us	4	∆α	Individual sites	-0.2027			Homogenization	Loss of spatially restricted species
220	Species richness	Non-native	cdcr.us	4	∆α	Individual sites	-0.0959			Differentiation	Widespread replaced by spatially restricted species
221	Species richness	Non-native	cdpt.us	4	∆α	Individual sites	0.231			Homogenization	Spatially restricted replaced by widespread species
222	Species richness	Non-native	chilcas.ar	4	∆α	Individual sites	-0.231			Homogenization	Loss of spatially restricted species
223	Species richness	Non-native	cowi.ca	4	∆α	Individual sites	-0.4406			Homogenization	Loss of spatially restricted species
224	Species richness	Non-native	elliot.us	4	∆α	Individual sites	-0.6649			Differentiation	Loss of widespread species
225	Species richness	Non-native	frue.ch	4	∆α	Individual sites	-0.4621			Homogenization	Loss of spatially restricted species
226	Species richness	Non-native	hart.us	4	∆α	Individual sites	0.231			Differentiation	Gain of spatially restricted species
227	Species richness	Non-native	hopl.us	4	∆α	Individual sites	-0.3728			Differentiation	Loss of widespread species
228	Species richness	Non-native	kbs.us	4	∆α	Individual sites	-0.558			Homogenization	Loss of spatially restricted species
229	Species richness	Non-native	kiny.au	4	∆α	Individual sites	-0.5493			Differentiation	Loss of widespread species
230	Species richness	Non-native	koffler.ca	4	∆α	Individual sites	-0.5973			Differentiation	Loss of widespread species
231	Species richness	Non-native	lagoas.br	4	∆α	Individual sites	-0.6365			Differentiation	Loss of widespread species
232	Species richness	Non-native	lake.us	4	∆α	Individual sites	0.0744			Differentiation	Gain of spatially restricted species
233	Species richness	Non-native	look.us	4	∆α	Individual sites	0			Little change in beta diversity	Other situations
234	Species richness	Non-native	marc.ar	4	∆α	Individual sites	-0.3311			Differentiation	Loss of widespread species
235	Species richness	Non-native	mcla.us	4	∆α	Individual sites	0.0608			Differentiation	Gain of spatially restricted species
236	Species richness	Non-native	moab.us	4	∆α	Individual sites	0			Little change in beta diversity	Other situations
237	Species richness	Non-native	msla.us	4	∆α	Individual sites	0.0838			Differentiation	Gain of spatially restricted species
238	Species richness	Non-native	msla_2.us	4	∆α	Individual sites	-0.0608			Homogenization	Loss of spatially restricted species
239	Species richness	Non-native	msla_3.us	4	∆α	Individual sites	0.4176			Differentiation	Gain of spatially restricted species
240	Species richness	Non-native	msum.us	4	∆α	Individual sites	0.4757			Homogenization	Gain of widespread species
241	Species richness	Non-native	mtca.au	4	∆α	Individual sites	0.3662			Homogenization	Other situations
242	Species richness	Non-native	nilla.au	4	∆α	Individual sites	0.404			Differentiation	Gain of spatially restricted species
243	Species richness	Non-native	ping.au	4	∆α	Individual sites	-0.3568			Homogenization	Loss of spatially restricted species
244	Species richness	Non-native	saline.us	4	∆α	Individual sites	-0.6931			Little change in beta diversity	Loss of spatially restricted and widespread species at simimar magnitude
245	Species richness	Non-native	sedg.us	4	∆α	Individual sites	-0.6716			Homogenization	Loss of spatially restricted species
246	Species richness	Non-native	shps.us	4	∆α	Individual sites	0.0393			Homogenization	Spatially restricted replaced by widespread species
247	Species richness	Non-native	sier.us	4	∆α	Individual sites	0.4406			Differentiation	Gain of spatially restricted species
248	Species richness	Non-native	smith.us	4	∆α	Individual sites	-0.1645			Homogenization	Loss of spatially restricted species
249	Species richness	Non-native	spin.us	4	∆α	Individual sites	-0.1703			Differentiation	Other situations
250	Species richness	Non-native	temple.us	4	∆α	Individual sites	0			Little change in beta diversity	Other situations
251	Species richness	Non-native	trel.us	4	∆α	Individual sites	-0.4621			Differentiation	Loss of widespread species
252	Species richness	Non-native	ukul.za	4	∆α	Individual sites	0.3466			Differentiation	Gain of spatially restricted species
253	Species richness	Non-native	unc.us	4	∆α	Individual sites	-0.231			Homogenization	Loss of spatially restricted species
254	Species richness	Non-native	veluwe.nl	4	∆α	Individual sites	0.6931			Little change in beta diversity	Gain of spatially restricted and widespread species at simimar magnitude
255	Species richness	Non-native	yarra.au	4	∆α	Individual sites	-0.231			Homogenization	Loss of spatially restricted species
256	Species richness	Non-native	badlau.de	4	∆β	Individual sites	0			Little change in beta diversity	Other situations
257	Species richness	Non-native	barta.us	4	∆β	Individual sites	0.6931			Differentiation	Other situations
258	Species richness	Non-native	bnch.us	4	∆β	Individual sites	0			Little change in beta diversity	Gain of spatially restricted and widespread species at simimar magnitude
259	Species richness	Non-native	bogong.au	4	∆β	Individual sites	0			Little change in beta diversity	Other situations
260	Species richness	Non-native	burrawan.au	4	∆β	Individual sites	0.4621			Differentiation	Other situations
261	Species richness	Non-native	cbgb.us	4	∆β	Individual sites	-0.0204			Homogenization	Loss of spatially restricted species
262	Species richness	Non-native	cdcr.us	4	∆β	Individual sites	0.3836			Differentiation	Widespread replaced by spatially restricted species
263	Species richness	Non-native	cdpt.us	4	∆β	Individual sites	-0.6365			Homogenization	Spatially restricted replaced by widespread species
264	Species richness	Non-native	chilcas.ar	4	∆β	Individual sites	-0.4621			Homogenization	Loss of spatially restricted species
265	Species richness	Non-native	cowi.ca	4	∆β	Individual sites	-0.2526			Homogenization	Loss of spatially restricted species
266	Species richness	Non-native	elliot.us	4	∆β	Individual sites	0.2129			Differentiation	Loss of widespread species
267	Species richness	Non-native	frue.ch	4	∆β	Individual sites	-0.231			Homogenization	Loss of spatially restricted species
268	Species richness	Non-native	hart.us	4	∆β	Individual sites	0.4621			Differentiation	Gain of spatially restricted species
269	Species richness	Non-native	hopl.us	4	∆β	Individual sites	0.0851			Differentiation	Loss of widespread species
270	Species richness	Non-native	kbs.us	4	∆β	Individual sites	-0.0481			Homogenization	Loss of spatially restricted species
271	Species richness	Non-native	kiny.au	4	∆β	Individual sites	0.2616			Differentiation	Loss of widespread species
272	Species richness	Non-native	koffler.ca	4	∆β	Individual sites	0.3741			Differentiation	Loss of widespread species
273	Species richness	Non-native	lagoas.br	4	∆β	Individual sites	0.3488			Differentiation	Loss of widespread species
274	Species richness	Non-native	lake.us	4	∆β	Individual sites	0.1769			Differentiation	Gain of spatially restricted species
275	Species richness	Non-native	look.us	4	∆β	Individual sites	0			Little change in beta diversity	Other situations
276	Species richness	Non-native	marc.ar	4	∆β	Individual sites	0.1769			Differentiation	Loss of widespread species
277	Species richness	Non-native	mcla.us	4	∆β	Individual sites	0.1399			Differentiation	Gain of spatially restricted species
278	Species richness	Non-native	moab.us	4	∆β	Individual sites	0			Little change in beta diversity	Other situations
279	Species richness	Non-native	msla.us	4	∆β	Individual sites	0.1169			Differentiation	Gain of spatially restricted species
280	Species richness	Non-native	msla_2.us	4	∆β	Individual sites	-0.0728			Homogenization	Loss of spatially restricted species
281	Species richness	Non-native	msla_3.us	4	∆β	Individual sites	0.1214			Differentiation	Gain of spatially restricted species
282	Species richness	Non-native	msum.us	4	∆β	Individual sites	-0.0702			Homogenization	Gain of widespread species
283	Species richness	Non-native	mtca.au	4	∆β	Individual sites	-0.3662			Homogenization	Other situations
284	Species richness	Non-native	nilla.au	4	∆β	Individual sites	0.1068			Differentiation	Gain of spatially restricted species
285	Species richness	Non-native	ping.au	4	∆β	Individual sites	-0.0487			Homogenization	Loss of spatially restricted species
286	Species richness	Non-native	saline.us	4	∆β	Individual sites	0			Little change in beta diversity	Loss of spatially restricted and widespread species at simimar magnitude
287	Species richness	Non-native	sedg.us	4	∆β	Individual sites	-0.427			Homogenization	Loss of spatially restricted species
288	Species richness	Non-native	shps.us	4	∆β	Individual sites	-0.2216			Homogenization	Spatially restricted replaced by widespread species
289	Species richness	Non-native	sier.us	4	∆β	Individual sites	0.1472			Differentiation	Gain of spatially restricted species
290	Species richness	Non-native	smith.us	4	∆β	Individual sites	-0.0178			Homogenization	Loss of spatially restricted species
291	Species richness	Non-native	spin.us	4	∆β	Individual sites	0.1703			Differentiation	Other situations
292	Species richness	Non-native	temple.us	4	∆β	Individual sites	0			Little change in beta diversity	Other situations
293	Species richness	Non-native	trel.us	4	∆β	Individual sites	0.0566			Differentiation	Loss of widespread species
294	Species richness	Non-native	ukul.za	4	∆β	Individual sites	0.752			Differentiation	Gain of spatially restricted species
295	Species richness	Non-native	unc.us	4	∆β	Individual sites	-0.2798			Homogenization	Loss of spatially restricted species
296	Species richness	Non-native	veluwe.nl	4	∆β	Individual sites	0			Little change in beta diversity	Gain of spatially restricted and widespread species at simimar magnitude
297	Species richness	Non-native	yarra.au	4	∆β	Individual sites	-0.1744			Homogenization	Loss of spatially restricted species
298	Species richness	Non-native	badlau.de	4	∆γ	Individual sites	0			Little change in beta diversity	Other situations
299	Species richness	Non-native	barta.us	4	∆γ	Individual sites	0.6931			Differentiation	Other situations
300	Species richness	Non-native	bnch.us	4	∆γ	Individual sites	0.6931			Little change in beta diversity	Gain of spatially restricted and widespread species at simimar magnitude
301	Species richness	Non-native	bogong.au	4	∆γ	Individual sites	0			Little change in beta diversity	Other situations
302	Species richness	Non-native	burrawan.au	4	∆γ	Individual sites	0			Differentiation	Other situations
303	Species richness	Non-native	cbgb.us	4	∆γ	Individual sites	-0.2231			Homogenization	Loss of spatially restricted species
304	Species richness	Non-native	cdcr.us	4	∆γ	Individual sites	0.2877			Differentiation	Widespread replaced by spatially restricted species
305	Species richness	Non-native	cdpt.us	4	∆γ	Individual sites	-0.4055			Homogenization	Spatially restricted replaced by widespread species
306	Species richness	Non-native	chilcas.ar	4	∆γ	Individual sites	-0.6931			Homogenization	Loss of spatially restricted species
307	Species richness	Non-native	cowi.ca	4	∆γ	Individual sites	-0.6931			Homogenization	Loss of spatially restricted species
308	Species richness	Non-native	elliot.us	4	∆γ	Individual sites	-0.452			Differentiation	Loss of widespread species
309	Species richness	Non-native	frue.ch	4	∆γ	Individual sites	-0.6931			Homogenization	Loss of spatially restricted species
310	Species richness	Non-native	hart.us	4	∆γ	Individual sites	0.6931			Differentiation	Gain of spatially restricted species
311	Species richness	Non-native	hopl.us	4	∆γ	Individual sites	-0.2877			Differentiation	Loss of widespread species
312	Species richness	Non-native	kbs.us	4	∆γ	Individual sites	-0.6061			Homogenization	Loss of spatially restricted species
313	Species richness	Non-native	kiny.au	4	∆γ	Individual sites	-0.2877			Differentiation	Loss of widespread species
314	Species richness	Non-native	koffler.ca	4	∆γ	Individual sites	-0.2231			Differentiation	Loss of widespread species
315	Species richness	Non-native	lagoas.br	4	∆γ	Individual sites	-0.2877			Differentiation	Loss of widespread species
316	Species richness	Non-native	lake.us	4	∆γ	Individual sites	0.2513			Differentiation	Gain of spatially restricted species
317	Species richness	Non-native	look.us	4	∆γ	Individual sites	0			Little change in beta diversity	Other situations
318	Species richness	Non-native	marc.ar	4	∆γ	Individual sites	-0.1542			Differentiation	Loss of widespread species
319	Species richness	Non-native	mcla.us	4	∆γ	Individual sites	0.2007			Differentiation	Gain of spatially restricted species
320	Species richness	Non-native	moab.us	4	∆γ	Individual sites	0			Little change in beta diversity	Other situations
321	Species richness	Non-native	msla.us	4	∆γ	Individual sites	0.2007			Differentiation	Gain of spatially restricted species
322	Species richness	Non-native	msla_2.us	4	∆γ	Individual sites	-0.1335			Homogenization	Loss of spatially restricted species
323	Species richness	Non-native	msla_3.us	4	∆γ	Individual sites	0.539			Differentiation	Gain of spatially restricted species
324	Species richness	Non-native	msum.us	4	∆γ	Individual sites	0.4055			Homogenization	Gain of widespread species
325	Species richness	Non-native	mtca.au	4	∆γ	Individual sites	0			Homogenization	Other situations
326	Species richness	Non-native	nilla.au	4	∆γ	Individual sites	0.5108			Differentiation	Gain of spatially restricted species
327	Species richness	Non-native	ping.au	4	∆γ	Individual sites	-0.4055			Homogenization	Loss of spatially restricted species
328	Species richness	Non-native	saline.us	4	∆γ	Individual sites	-0.6931			Little change in beta diversity	Loss of spatially restricted and widespread species at simimar magnitude
329	Species richness	Non-native	sedg.us	4	∆γ	Individual sites	-1.0986			Homogenization	Loss of spatially restricted species
330	Species richness	Non-native	shps.us	4	∆γ	Individual sites	-0.1823			Homogenization	Spatially restricted replaced by widespread species
331	Species richness	Non-native	sier.us	4	∆γ	Individual sites	0.5878			Differentiation	Gain of spatially restricted species
332	Species richness	Non-native	smith.us	4	∆γ	Individual sites	-0.1823			Homogenization	Loss of spatially restricted species
333	Species richness	Non-native	spin.us	4	∆γ	Individual sites	0			Differentiation	Other situations
334	Species richness	Non-native	temple.us	4	∆γ	Individual sites	0			Little change in beta diversity	Other situations
335	Species richness	Non-native	trel.us	4	∆γ	Individual sites	-0.4055			Differentiation	Loss of widespread species
336	Species richness	Non-native	ukul.za	4	∆γ	Individual sites	1.0986			Differentiation	Gain of spatially restricted species
337	Species richness	Non-native	unc.us	4	∆γ	Individual sites	-0.5108			Homogenization	Loss of spatially restricted species
338	Species richness	Non-native	veluwe.nl	4	∆γ	Individual sites	0.6931			Little change in beta diversity	Gain of spatially restricted and widespread species at simimar magnitude
339	Species richness	Non-native	yarra.au	4	∆γ	Individual sites	-0.4055			Homogenization	Loss of spatially restricted species
