# Supplementary material for: Local nutrient addition drives plant diversity losses but not biotic homogenization in global grasslands
Source: Nat Commun. 2025 May 27;16:4903. doi: 10.1038/s41467-025-59166-7 (PMC12116774; doi:10.1038/s41467-025-59166-7)
Supplement: Supplementary file 4 — Source Data [file 41467_2025_59166_MOESM4_ESM.zip › source data/Fig4_data_source.csv]

	Diversity metrics	Species groups	site_code	year_trt	Diversity across scales	Data type	Values	l-95% CI	u-95% CI	Categories in ∆β	Categories in six scenarios	Number of sites
1	Species richness	FORB		4	∆α	Estimate across sites	-0.1941	-0.2908	-0.0939			68
2	Species richness	FORB		4	∆β	Estimate across sites	0.0854	-0.0155	0.1874			68
3	Species richness	FORB		4	∆γ	Estimate across sites	-0.1139	-0.2223	-0.0125			68
4	Species richness	FORB	ahth.is	4	∆α	Individual sites	-0.0785			Differentiation	Widespread replaced by spatially restricted species
5	Species richness	FORB	amlr.is	4	∆α	Individual sites	0.0675			Homogenization	Other situations
6	Species richness	FORB	arch.us	4	∆α	Individual sites	0.1918			Homogenization	Gain of widespread species
7	Species richness	FORB	azi.cn	4	∆α	Individual sites	-0.0875			Differentiation	Loss of widespread species
8	Species richness	FORB	azitwo.cn	4	∆α	Individual sites	-0.9086			Differentiation	Loss of widespread species
9	Species richness	FORB	badlau.de	4	∆α	Individual sites	-0.1352			Homogenization	Loss of spatially restricted species
10	Species richness	FORB	barta.us	4	∆α	Individual sites	-0.0566			Homogenization	Loss of spatially restricted species
11	Species richness	FORB	bayr.de	4	∆α	Individual sites	0.0136			Homogenization	Spatially restricted replaced by widespread species
12	Species richness	FORB	bnbt.us	4	∆α	Individual sites	0.2703			Homogenization	Gain of widespread species
13	Species richness	FORB	bnch.us	4	∆α	Individual sites	-0.6343			Homogenization	Loss of spatially restricted species
14	Species richness	FORB	bogong.au	4	∆α	Individual sites	-0.0987			Differentiation	Other situations
15	Species richness	FORB	burrawan.au	4	∆α	Individual sites	-0.7068			Differentiation	Other situations
16	Species richness	FORB	burren.ie	4	∆α	Individual sites	-0.7905			Differentiation	Loss of widespread species
17	Species richness	FORB	cbgb.us	4	∆α	Individual sites	0.0177			Homogenization	Spatially restricted replaced by widespread species
18	Species richness	FORB	cdcr.us	4	∆α	Individual sites	-0.7932			Differentiation	Loss of widespread species
19	Species richness	FORB	cdpt.us	4	∆α	Individual sites	-0.4243			Differentiation	Loss of widespread species
20	Species richness	FORB	chilcas.ar	4	∆α	Individual sites	-2.0794			Differentiation	Loss of widespread species
21	Species richness	FORB	comp.pt	4	∆α	Individual sites	-0.6043			Differentiation	Loss of widespread species
22	Species richness	FORB	elliot.us	4	∆α	Individual sites	-0.0589			Homogenization	Loss of spatially restricted species
23	Species richness	FORB	ethamc.au	4	∆α	Individual sites	-0.7324			Differentiation	Loss of widespread species
24	Species richness	FORB	ethass.au	4	∆α	Individual sites	0			Differentiation	Other situations
25	Species richness	FORB	frue.ch	4	∆α	Individual sites	-0.2148			Differentiation	Other situations
26	Species richness	FORB	hall.us	4	∆α	Individual sites	0.4621			Differentiation	Gain of spatially restricted species
27	Species richness	FORB	hart.us	4	∆α	Individual sites	0.5014			Homogenization	Gain of widespread species
28	Species richness	FORB	hero.uk	4	∆α	Individual sites	-0.0676			Differentiation	Widespread replaced by spatially restricted species
29	Species richness	FORB	hopl.us	4	∆α	Individual sites	-0.812			Differentiation	Loss of widespread species
30	Species richness	FORB	jena.de	4	∆α	Individual sites	0.0744			Differentiation	Gain of spatially restricted species
31	Species richness	FORB	kbs.us	4	∆α	Individual sites	-0.8498			Differentiation	Loss of widespread species
32	Species richness	FORB	kibber.in	4	∆α	Individual sites	-0.0608			Homogenization	Loss of spatially restricted species
33	Species richness	FORB	kidman.au	4	∆α	Individual sites	-0.1			Differentiation	Widespread replaced by spatially restricted species
34	Species richness	FORB	kilp.fi	4	∆α	Individual sites	-0.0894			Differentiation	Other situations
35	Species richness	FORB	kiny.au	4	∆α	Individual sites	-1.0601			Differentiation	Loss of widespread species
36	Species richness	FORB	koffler.ca	4	∆α	Individual sites	-0.7811			Differentiation	Loss of widespread species
37	Species richness	FORB	konz.us	4	∆α	Individual sites	-0.1865			Homogenization	Loss of spatially restricted species
38	Species richness	FORB	lagoas.br	4	∆α	Individual sites	-0.6324			Differentiation	Loss of widespread species
39	Species richness	FORB	lake.us	4	∆α	Individual sites	-0.3737			Differentiation	Loss of widespread species
40	Species richness	FORB	lancaster.uk	4	∆α	Individual sites	0			Homogenization	Other situations
41	Species richness	FORB	look.us	4	∆α	Individual sites	-0.254			Differentiation	Loss of widespread species
42	Species richness	FORB	marc.ar	4	∆α	Individual sites	-0.1488			Differentiation	Widespread replaced by spatially restricted species
43	Species richness	FORB	mcla.us	4	∆α	Individual sites	0.3466			Homogenization	Spatially restricted replaced by widespread species
44	Species richness	FORB	moab.us	4	∆α	Individual sites	-0.3269			Differentiation	Other situations
45	Species richness	FORB	msla.us	4	∆α	Individual sites	-0.0402			Homogenization	Loss of spatially restricted species
46	Species richness	FORB	msla_2.us	4	∆α	Individual sites	-0.0608			Differentiation	Widespread replaced by spatially restricted species
47	Species richness	FORB	msla_3.us	4	∆α	Individual sites	-0.1797			Homogenization	Loss of spatially restricted species
48	Species richness	FORB	msum.us	4	∆α	Individual sites	-0.0855			Differentiation	Other situations
49	Species richness	FORB	mtca.au	4	∆α	Individual sites	-1.0122			Homogenization	Loss of spatially restricted species
50	Species richness	FORB	nilla.au	4	∆α	Individual sites	-0.4621			Differentiation	Widespread replaced by spatially restricted species
51	Species richness	FORB	ping.au	4	∆α	Individual sites	-0.4055			Homogenization	Loss of spatially restricted species
52	Species richness	FORB	potrok.ar	4	∆α	Individual sites	-0.0215			Homogenization	Loss of spatially restricted species
53	Species richness	FORB	rook.uk	4	∆α	Individual sites	-0.231			Differentiation	Widespread replaced by spatially restricted species
54	Species richness	FORB	saana.fi	4	∆α	Individual sites	-0.218			Homogenization	Loss of spatially restricted species
55	Species richness	FORB	sage.us	4	∆α	Individual sites	0.0041			Differentiation	Gain of spatially restricted species
56	Species richness	FORB	saline.us	4	∆α	Individual sites	-0.2447			Differentiation	Other situations
57	Species richness	FORB	sereng.tz	4	∆α	Individual sites	0.231			Differentiation	Gain of spatially restricted species
58	Species richness	FORB	sevi.us	4	∆α	Individual sites	0.023			Homogenization	Spatially restricted replaced by widespread species
59	Species richness	FORB	sgs.us	4	∆α	Individual sites	0.4013			Homogenization	Other situations
60	Species richness	FORB	shps.us	4	∆α	Individual sites	-0.1309			Differentiation	Loss of widespread species
61	Species richness	FORB	sier.us	4	∆α	Individual sites	0.5493			Differentiation	Gain of spatially restricted species
62	Species richness	FORB	smith.us	4	∆α	Individual sites	0.1183			Homogenization	Spatially restricted replaced by widespread species
63	Species richness	FORB	spin.us	4	∆α	Individual sites	-0.7068			Differentiation	Other situations
64	Species richness	FORB	sval.no	4	∆α	Individual sites	0.029			Homogenization	Other situations
65	Species richness	FORB	temple.us	4	∆α	Individual sites	0.3466			Homogenization	Spatially restricted replaced by widespread species
66	Species richness	FORB	thth.is	4	∆α	Individual sites	-0.2824			Differentiation	Widespread replaced by spatially restricted species
67	Species richness	FORB	tmlr.is	4	∆α	Individual sites	1.2425			Homogenization	Spatially restricted replaced by widespread species
68	Species richness	FORB	trel.us	4	∆α	Individual sites	-0.4406			Homogenization	Loss of spatially restricted species
69	Species richness	FORB	ukul.za	4	∆α	Individual sites	0.0523			Differentiation	Gain of spatially restricted species
70	Species richness	FORB	valm.ch	4	∆α	Individual sites	-0.2986			Homogenization	Loss of spatially restricted species
71	Species richness	FORB	veluwe.nl	4	∆α	Individual sites	0.231			Homogenization	Gain of widespread species
72	Species richness	FORB	ahth.is	4	∆β	Individual sites	0.2792			Differentiation	Widespread replaced by spatially restricted species
73	Species richness	FORB	amlr.is	4	∆β	Individual sites	-0.0675			Homogenization	Other situations
74	Species richness	FORB	arch.us	4	∆β	Individual sites	-0.0095			Homogenization	Gain of widespread species
75	Species richness	FORB	azi.cn	4	∆β	Individual sites	0.0041			Differentiation	Loss of widespread species
76	Species richness	FORB	azitwo.cn	4	∆β	Individual sites	0.1284			Differentiation	Loss of widespread species
77	Species richness	FORB	badlau.de	4	∆β	Individual sites	-0.2703			Homogenization	Loss of spatially restricted species
78	Species richness	FORB	barta.us	4	∆β	Individual sites	-0.231			Homogenization	Loss of spatially restricted species
79	Species richness	FORB	bayr.de	4	∆β	Individual sites	-0.119			Homogenization	Spatially restricted replaced by widespread species
80	Species richness	FORB	bnbt.us	4	∆β	Individual sites	-0.019			Homogenization	Gain of widespread species
81	Species richness	FORB	bnch.us	4	∆β	Individual sites	-0.282			Homogenization	Loss of spatially restricted species
82	Species richness	FORB	bogong.au	4	∆β	Individual sites	0.0987			Differentiation	Other situations
83	Species richness	FORB	burrawan.au	4	∆β	Individual sites	0.7068			Differentiation	Other situations
84	Species richness	FORB	burren.ie	4	∆β	Individual sites	0.1487			Differentiation	Loss of widespread species
85	Species richness	FORB	cbgb.us	4	∆β	Individual sites	-0.1513			Homogenization	Spatially restricted replaced by widespread species
86	Species richness	FORB	cdcr.us	4	∆β	Individual sites	0.6754			Differentiation	Loss of widespread species
87	Species richness	FORB	cdpt.us	4	∆β	Individual sites	0.1366			Differentiation	Loss of widespread species
88	Species richness	FORB	chilcas.ar	4	∆β	Individual sites	0.6931			Differentiation	Loss of widespread species
89	Species richness	FORB	comp.pt	4	∆β	Individual sites	0.2789			Differentiation	Loss of widespread species
90	Species richness	FORB	elliot.us	4	∆β	Individual sites	-0.1643			Homogenization	Loss of spatially restricted species
91	Species richness	FORB	ethamc.au	4	∆β	Individual sites	0.0393			Differentiation	Loss of widespread species
92	Species richness	FORB	ethass.au	4	∆β	Individual sites	1.0986			Differentiation	Other situations
93	Species richness	FORB	frue.ch	4	∆β	Individual sites	0.2148			Differentiation	Other situations
94	Species richness	FORB	hall.us	4	∆β	Individual sites	0.6365			Differentiation	Gain of spatially restricted species
95	Species richness	FORB	hart.us	4	∆β	Individual sites	-0.0314			Homogenization	Gain of widespread species
96	Species richness	FORB	hero.uk	4	∆β	Individual sites	0.3553			Differentiation	Widespread replaced by spatially restricted species
97	Species richness	FORB	hopl.us	4	∆β	Individual sites	0.3012			Differentiation	Loss of widespread species
98	Species richness	FORB	jena.de	4	∆β	Individual sites	0.031			Differentiation	Gain of spatially restricted species
99	Species richness	FORB	kbs.us	4	∆β	Individual sites	0.1567			Differentiation	Loss of widespread species
100	Species richness	FORB	kibber.in	4	∆β	Individual sites	-0.0934			Homogenization	Loss of spatially restricted species
101	Species richness	FORB	kidman.au	4	∆β	Individual sites	0.6597			Differentiation	Widespread replaced by spatially restricted species
102	Species richness	FORB	kilp.fi	4	∆β	Individual sites	0.0894			Differentiation	Other situations
103	Species richness	FORB	kiny.au	4	∆β	Individual sites	0.837			Differentiation	Loss of widespread species
104	Species richness	FORB	koffler.ca	4	∆β	Individual sites	0.088			Differentiation	Loss of widespread species
105	Species richness	FORB	konz.us	4	∆β	Individual sites	-0.0141			Homogenization	Loss of spatially restricted species
106	Species richness	FORB	lagoas.br	4	∆β	Individual sites	0.2269			Differentiation	Loss of widespread species
107	Species richness	FORB	lake.us	4	∆β	Individual sites	0.3092			Differentiation	Loss of widespread species
108	Species richness	FORB	lancaster.uk	4	∆β	Individual sites	0			Homogenization	Other situations
109	Species richness	FORB	look.us	4	∆β	Individual sites	0.0027			Differentiation	Loss of widespread species
110	Species richness	FORB	marc.ar	4	∆β	Individual sites	0.2541			Differentiation	Widespread replaced by spatially restricted species
111	Species richness	FORB	mcla.us	4	∆β	Individual sites	-0.6343			Homogenization	Spatially restricted replaced by widespread species
112	Species richness	FORB	moab.us	4	∆β	Individual sites	0.3269			Differentiation	Other situations
113	Species richness	FORB	msla.us	4	∆β	Individual sites	-0.0204			Homogenization	Loss of spatially restricted species
114	Species richness	FORB	msla_2.us	4	∆β	Individual sites	0.1661			Differentiation	Widespread replaced by spatially restricted species
115	Species richness	FORB	msla_3.us	4	∆β	Individual sites	-0.1257			Homogenization	Loss of spatially restricted species
116	Species richness	FORB	msum.us	4	∆β	Individual sites	0.0855			Differentiation	Other situations
117	Species richness	FORB	mtca.au	4	∆β	Individual sites	-0.0293			Homogenization	Loss of spatially restricted species
118	Species richness	FORB	nilla.au	4	∆β	Individual sites	0.8676			Differentiation	Widespread replaced by spatially restricted species
119	Species richness	FORB	ping.au	4	∆β	Individual sites	-0.2877			Homogenization	Loss of spatially restricted species
120	Species richness	FORB	potrok.ar	4	∆β	Individual sites	-0.2298			Homogenization	Loss of spatially restricted species
121	Species richness	FORB	rook.uk	4	∆β	Individual sites	0.5675			Differentiation	Widespread replaced by spatially restricted species
122	Species richness	FORB	saana.fi	4	∆β	Individual sites	-0.0398			Homogenization	Loss of spatially restricted species
123	Species richness	FORB	sage.us	4	∆β	Individual sites	0.0472			Differentiation	Gain of spatially restricted species
124	Species richness	FORB	saline.us	4	∆β	Individual sites	0.2447			Differentiation	Other situations
125	Species richness	FORB	sereng.tz	4	∆β	Individual sites	0.0566			Differentiation	Gain of spatially restricted species
126	Species richness	FORB	sevi.us	4	∆β	Individual sites	-0.2743			Homogenization	Spatially restricted replaced by widespread species
127	Species richness	FORB	sgs.us	4	∆β	Individual sites	-0.4013			Homogenization	Other situations
128	Species richness	FORB	shps.us	4	∆β	Individual sites	0.0737			Differentiation	Loss of widespread species
129	Species richness	FORB	sier.us	4	∆β	Individual sites	0.1438			Differentiation	Gain of spatially restricted species
130	Species richness	FORB	smith.us	4	∆β	Individual sites	-0.1924			Homogenization	Spatially restricted replaced by widespread species
131	Species richness	FORB	spin.us	4	∆β	Individual sites	0.7068			Differentiation	Other situations
132	Species richness	FORB	sval.no	4	∆β	Individual sites	-0.029			Homogenization	Other situations
133	Species richness	FORB	temple.us	4	∆β	Individual sites	-0.8574			Homogenization	Spatially restricted replaced by widespread species
134	Species richness	FORB	thth.is	4	∆β	Individual sites	0.3625			Differentiation	Widespread replaced by spatially restricted species
135	Species richness	FORB	tmlr.is	4	∆β	Individual sites	-1.5789			Homogenization	Spatially restricted replaced by widespread species
136	Species richness	FORB	trel.us	4	∆β	Individual sites	-0.0702			Homogenization	Loss of spatially restricted species
137	Species richness	FORB	ukul.za	4	∆β	Individual sites	0.0017			Differentiation	Gain of spatially restricted species
138	Species richness	FORB	valm.ch	4	∆β	Individual sites	-0.0761			Homogenization	Loss of spatially restricted species
139	Species richness	FORB	veluwe.nl	4	∆β	Individual sites	-0.0975			Homogenization	Gain of widespread species
140	Species richness	FORB	ahth.is	4	∆γ	Individual sites	0.2007			Differentiation	Widespread replaced by spatially restricted species
141	Species richness	FORB	amlr.is	4	∆γ	Individual sites	0			Homogenization	Other situations
142	Species richness	FORB	arch.us	4	∆γ	Individual sites	0.1823			Homogenization	Gain of widespread species
143	Species richness	FORB	azi.cn	4	∆γ	Individual sites	-0.0834			Differentiation	Loss of widespread species
144	Species richness	FORB	azitwo.cn	4	∆γ	Individual sites	-0.7802			Differentiation	Loss of widespread species
145	Species richness	FORB	badlau.de	4	∆γ	Individual sites	-0.4055			Homogenization	Loss of spatially restricted species
146	Species richness	FORB	barta.us	4	∆γ	Individual sites	-0.2877			Homogenization	Loss of spatially restricted species
147	Species richness	FORB	bayr.de	4	∆γ	Individual sites	-0.1054			Homogenization	Spatially restricted replaced by widespread species
148	Species richness	FORB	bnbt.us	4	∆γ	Individual sites	0.2513			Homogenization	Gain of widespread species
149	Species richness	FORB	bnch.us	4	∆γ	Individual sites	-0.9163			Homogenization	Loss of spatially restricted species
150	Species richness	FORB	bogong.au	4	∆γ	Individual sites	0			Differentiation	Other situations
151	Species richness	FORB	burrawan.au	4	∆γ	Individual sites	0			Differentiation	Other situations
152	Species richness	FORB	burren.ie	4	∆γ	Individual sites	-0.6419			Differentiation	Loss of widespread species
153	Species richness	FORB	cbgb.us	4	∆γ	Individual sites	-0.1335			Homogenization	Spatially restricted replaced by widespread species
154	Species richness	FORB	cdcr.us	4	∆γ	Individual sites	-0.1178			Differentiation	Loss of widespread species
155	Species richness	FORB	cdpt.us	4	∆γ	Individual sites	-0.2877			Differentiation	Loss of widespread species
156	Species richness	FORB	chilcas.ar	4	∆γ	Individual sites	-1.3863			Differentiation	Loss of widespread species
157	Species richness	FORB	comp.pt	4	∆γ	Individual sites	-0.3254			Differentiation	Loss of widespread species
158	Species richness	FORB	elliot.us	4	∆γ	Individual sites	-0.2231			Homogenization	Loss of spatially restricted species
159	Species richness	FORB	ethamc.au	4	∆γ	Individual sites	-0.6931			Differentiation	Loss of widespread species
160	Species richness	FORB	ethass.au	4	∆γ	Individual sites	1.0986			Differentiation	Other situations
161	Species richness	FORB	frue.ch	4	∆γ	Individual sites	0			Differentiation	Other situations
162	Species richness	FORB	hall.us	4	∆γ	Individual sites	1.0986			Differentiation	Gain of spatially restricted species
163	Species richness	FORB	hart.us	4	∆γ	Individual sites	0.47			Homogenization	Gain of widespread species
164	Species richness	FORB	hero.uk	4	∆γ	Individual sites	0.2877			Differentiation	Widespread replaced by spatially restricted species
165	Species richness	FORB	hopl.us	4	∆γ	Individual sites	-0.5108			Differentiation	Loss of widespread species
166	Species richness	FORB	jena.de	4	∆γ	Individual sites	0.1054			Differentiation	Gain of spatially restricted species
167	Species richness	FORB	kbs.us	4	∆γ	Individual sites	-0.6931			Differentiation	Loss of widespread species
168	Species richness	FORB	kibber.in	4	∆γ	Individual sites	-0.1542			Homogenization	Loss of spatially restricted species
169	Species richness	FORB	kidman.au	4	∆γ	Individual sites	0.5596			Differentiation	Widespread replaced by spatially restricted species
170	Species richness	FORB	kilp.fi	4	∆γ	Individual sites	0			Differentiation	Other situations
171	Species richness	FORB	kiny.au	4	∆γ	Individual sites	-0.2231			Differentiation	Loss of widespread species
172	Species richness	FORB	koffler.ca	4	∆γ	Individual sites	-0.6931			Differentiation	Loss of widespread species
173	Species richness	FORB	konz.us	4	∆γ	Individual sites	-0.2007			Homogenization	Loss of spatially restricted species
174	Species richness	FORB	lagoas.br	4	∆γ	Individual sites	-0.4055			Differentiation	Loss of widespread species
175	Species richness	FORB	lake.us	4	∆γ	Individual sites	-0.0645			Differentiation	Loss of widespread species
176	Species richness	FORB	lancaster.uk	4	∆γ	Individual sites	0			Homogenization	Other situations
177	Species richness	FORB	look.us	4	∆γ	Individual sites	-0.2513			Differentiation	Loss of widespread species
178	Species richness	FORB	marc.ar	4	∆γ	Individual sites	0.1054			Differentiation	Widespread replaced by spatially restricted species
179	Species richness	FORB	mcla.us	4	∆γ	Individual sites	-0.2877			Homogenization	Spatially restricted replaced by widespread species
180	Species richness	FORB	moab.us	4	∆γ	Individual sites	0			Differentiation	Other situations
181	Species richness	FORB	msla.us	4	∆γ	Individual sites	-0.0606			Homogenization	Loss of spatially restricted species
182	Species richness	FORB	msla_2.us	4	∆γ	Individual sites	0.1054			Differentiation	Widespread replaced by spatially restricted species
183	Species richness	FORB	msla_3.us	4	∆γ	Individual sites	-0.3054			Homogenization	Loss of spatially restricted species
184	Species richness	FORB	msum.us	4	∆γ	Individual sites	0			Differentiation	Other situations
185	Species richness	FORB	mtca.au	4	∆γ	Individual sites	-1.0415			Homogenization	Loss of spatially restricted species
186	Species richness	FORB	nilla.au	4	∆γ	Individual sites	0.4055			Differentiation	Widespread replaced by spatially restricted species
187	Species richness	FORB	ping.au	4	∆γ	Individual sites	-0.6931			Homogenization	Loss of spatially restricted species
188	Species richness	FORB	potrok.ar	4	∆γ	Individual sites	-0.2513			Homogenization	Loss of spatially restricted species
189	Species richness	FORB	rook.uk	4	∆γ	Individual sites	0.3365			Differentiation	Widespread replaced by spatially restricted species
190	Species richness	FORB	saana.fi	4	∆γ	Individual sites	-0.2578			Homogenization	Loss of spatially restricted species
191	Species richness	FORB	sage.us	4	∆γ	Individual sites	0.0513			Differentiation	Gain of spatially restricted species
192	Species richness	FORB	saline.us	4	∆γ	Individual sites	0			Differentiation	Other situations
193	Species richness	FORB	sereng.tz	4	∆γ	Individual sites	0.2877			Differentiation	Gain of spatially restricted species
194	Species richness	FORB	sevi.us	4	∆γ	Individual sites	-0.2513			Homogenization	Spatially restricted replaced by widespread species
195	Species richness	FORB	sgs.us	4	∆γ	Individual sites	0			Homogenization	Other situations
196	Species richness	FORB	shps.us	4	∆γ	Individual sites	-0.0572			Differentiation	Loss of widespread species
197	Species richness	FORB	sier.us	4	∆γ	Individual sites	0.6931			Differentiation	Gain of spatially restricted species
198	Species richness	FORB	smith.us	4	∆γ	Individual sites	-0.0741			Homogenization	Spatially restricted replaced by widespread species
199	Species richness	FORB	spin.us	4	∆γ	Individual sites	0			Differentiation	Other situations
200	Species richness	FORB	sval.no	4	∆γ	Individual sites	0			Homogenization	Other situations
201	Species richness	FORB	temple.us	4	∆γ	Individual sites	-0.5108			Homogenization	Spatially restricted replaced by widespread species
202	Species richness	FORB	thth.is	4	∆γ	Individual sites	0.08			Differentiation	Widespread replaced by spatially restricted species
203	Species richness	FORB	tmlr.is	4	∆γ	Individual sites	-0.3365			Homogenization	Spatially restricted replaced by widespread species
204	Species richness	FORB	trel.us	4	∆γ	Individual sites	-0.5108			Homogenization	Loss of spatially restricted species
205	Species richness	FORB	ukul.za	4	∆γ	Individual sites	0.0541			Differentiation	Gain of spatially restricted species
206	Species richness	FORB	valm.ch	4	∆γ	Individual sites	-0.3747			Homogenization	Loss of spatially restricted species
207	Species richness	FORB	veluwe.nl	4	∆γ	Individual sites	0.1335			Homogenization	Gain of widespread species
208	Species richness	GRAMINOID		4	∆α	Estimate across sites	-0.132	-0.1998	-0.0628			72
209	Species richness	GRAMINOID		4	∆β	Estimate across sites	0.0061	-0.0393	0.0546			72
210	Species richness	GRAMINOID		4	∆γ	Estimate across sites	-0.1276	-0.2091	-0.0476			72
211	Species richness	GRAMINOID	ahth.is	4	∆α	Individual sites	0.3432			Homogenization	Gain of widespread species
212	Species richness	GRAMINOID	amlr.is	4	∆α	Individual sites	0.5365			Homogenization	Gain of widespread species
213	Species richness	GRAMINOID	arch.us	4	∆α	Individual sites	-0.3054			Differentiation	Loss of widespread species
214	Species richness	GRAMINOID	azi.cn	4	∆α	Individual sites	0.1352			Homogenization	Gain of widespread species
215	Species richness	GRAMINOID	azitwo.cn	4	∆α	Individual sites	-0.197			Homogenization	Loss of spatially restricted species
216	Species richness	GRAMINOID	badlau.de	4	∆α	Individual sites	-0.0906			Differentiation	Other situations
217	Species richness	GRAMINOID	barta.us	4	∆α	Individual sites	-0.1352			Differentiation	Loss of widespread species
218	Species richness	GRAMINOID	bayr.de	4	∆α	Individual sites	-0.0539			Differentiation	Other situations
219	Species richness	GRAMINOID	bnbt.us	4	∆α	Individual sites	-0.231			Differentiation	Other situations
220	Species richness	GRAMINOID	bnch.us	4	∆α	Individual sites	0.3054			Differentiation	Gain of spatially restricted species
221	Species richness	GRAMINOID	bogong.au	4	∆α	Individual sites	-0.1258			Differentiation	Other situations
222	Species richness	GRAMINOID	burrawan.au	4	∆α	Individual sites	-0.3662			Differentiation	Loss of widespread species
223	Species richness	GRAMINOID	burren.ie	4	∆α	Individual sites	-0.629			Differentiation	Loss of widespread species
224	Species richness	GRAMINOID	cbgb.us	4	∆α	Individual sites	-0.3662			Differentiation	Loss of widespread species
225	Species richness	GRAMINOID	cdcr.us	4	∆α	Individual sites	-0.8283			Differentiation	Loss of widespread species
226	Species richness	GRAMINOID	cdpt.us	4	∆α	Individual sites	-0.3432			Homogenization	Loss of spatially restricted species
227	Species richness	GRAMINOID	chilcas.ar	4	∆α	Individual sites	-0.2703			Homogenization	Loss of spatially restricted species
228	Species richness	GRAMINOID	comp.pt	4	∆α	Individual sites	0.3123			Differentiation	Gain of spatially restricted species
229	Species richness	GRAMINOID	cowi.ca	4	∆α	Individual sites	-0.231			Homogenization	Loss of spatially restricted species
230	Species richness	GRAMINOID	elliot.us	4	∆α	Individual sites	-0.746			Differentiation	Loss of widespread species
231	Species richness	GRAMINOID	ethamc.au	4	∆α	Individual sites	0.3662			Differentiation	Gain of spatially restricted species
232	Species richness	GRAMINOID	ethass.au	4	∆α	Individual sites	0			Little change in beta diversity	Other situations
233	Species richness	GRAMINOID	frue.ch	4	∆α	Individual sites	-0.3081			Homogenization	Loss of spatially restricted species
234	Species richness	GRAMINOID	hall.us	4	∆α	Individual sites	-0.1352			Homogenization	Loss of spatially restricted species
235	Species richness	GRAMINOID	hart.us	4	∆α	Individual sites	-0.1703			Homogenization	Loss of spatially restricted species
236	Species richness	GRAMINOID	hero.uk	4	∆α	Individual sites	-0.1473			Differentiation	Other situations
237	Species richness	GRAMINOID	hopl.us	4	∆α	Individual sites	-0.4784			Differentiation	Loss of widespread species
238	Species richness	GRAMINOID	jena.de	4	∆α	Individual sites	-0.1567			Homogenization	Loss of spatially restricted species
239	Species richness	GRAMINOID	kbs.us	4	∆α	Individual sites	-0.3054			Homogenization	Loss of spatially restricted species
240	Species richness	GRAMINOID	kibber.in	4	∆α	Individual sites	0.1352			Differentiation	Gain of spatially restricted species
241	Species richness	GRAMINOID	kidman.au	4	∆α	Individual sites	0.0393			Differentiation	Gain of spatially restricted species
242	Species richness	GRAMINOID	kilp.fi	4	∆α	Individual sites	0			Homogenization	Other situations
243	Species richness	GRAMINOID	kiny.au	4	∆α	Individual sites	-0.0959			Differentiation	Other situations
244	Species richness	GRAMINOID	koffler.ca	4	∆α	Individual sites	-0.4621			Differentiation	Other situations
245	Species richness	GRAMINOID	konz.us	4	∆α	Individual sites	-0.0566			Differentiation	Other situations
246	Species richness	GRAMINOID	lagoas.br	4	∆α	Individual sites	-0.7324			Homogenization	Loss of spatially restricted species
247	Species richness	GRAMINOID	lake.us	4	∆α	Individual sites	-0.4013			Homogenization	Loss of spatially restricted species
248	Species richness	GRAMINOID	lancaster.uk	4	∆α	Individual sites	-0.2877			Homogenization	Loss of spatially restricted species
249	Species richness	GRAMINOID	look.us	4	∆α	Individual sites	0.1352			Homogenization	Other situations
250	Species richness	GRAMINOID	marc.ar	4	∆α	Individual sites	-0.1047			Differentiation	Loss of widespread species
251	Species richness	GRAMINOID	mcla.us	4	∆α	Individual sites	0.3662			Homogenization	Gain of widespread species
252	Species richness	GRAMINOID	moab.us	4	∆α	Individual sites	0.0744			Differentiation	Gain of spatially restricted species
253	Species richness	GRAMINOID	msla.us	4	∆α	Individual sites	-0.1635			Differentiation	Widespread replaced by spatially restricted species
254	Species richness	GRAMINOID	msla_2.us	4	∆α	Individual sites	0.0744			Homogenization	Other situations
255	Species richness	GRAMINOID	msla_3.us	4	∆α	Individual sites	0.1053			Differentiation	Gain of spatially restricted species
256	Species richness	GRAMINOID	msum.us	4	∆α	Individual sites	-0.398			Differentiation	Loss of widespread species
257	Species richness	GRAMINOID	mtca.au	4	∆α	Individual sites	0.1352			Homogenization	Other situations
258	Species richness	GRAMINOID	nilla.au	4	∆α	Individual sites	0.2824			Homogenization	Gain of widespread species
259	Species richness	GRAMINOID	ping.au	4	∆α	Individual sites	0.0393			Homogenization	Other situations
260	Species richness	GRAMINOID	potrok.ar	4	∆α	Individual sites	0.1352			Homogenization	Other situations
261	Species richness	GRAMINOID	rook.uk	4	∆α	Individual sites	-0.2447			Differentiation	Other situations
262	Species richness	GRAMINOID	saana.fi	4	∆α	Individual sites	-0.6094			Homogenization	Loss of spatially restricted species
263	Species richness	GRAMINOID	sage.us	4	∆α	Individual sites	0			Little change in beta diversity	Other situations
264	Species richness	GRAMINOID	saline.us	4	∆α	Individual sites	-0.1352			Differentiation	Other situations
265	Species richness	GRAMINOID	sedg.us	4	∆α	Individual sites	-0.5014			Homogenization	Loss of spatially restricted species
266	Species richness	GRAMINOID	sereng.tz	4	∆α	Individual sites	-0.2971			Homogenization	Loss of spatially restricted species
267	Species richness	GRAMINOID	sevi.us	4	∆α	Individual sites	0			Little change in beta diversity	Other situations
268	Species richness	GRAMINOID	sgs.us	4	∆α	Individual sites	0.1352			Homogenization	Other situations
269	Species richness	GRAMINOID	shps.us	4	∆α	Individual sites	-0.4013			Homogenization	Loss of spatially restricted species
270	Species richness	GRAMINOID	sier.us	4	∆α	Individual sites	0.1918			Homogenization	Gain of widespread species
271	Species richness	GRAMINOID	smith.us	4	∆α	Individual sites	-0.0163			Differentiation	Other situations
272	Species richness	GRAMINOID	spin.us	4	∆α	Individual sites	0			Little change in beta diversity	Other situations
273	Species richness	GRAMINOID	sval.no	4	∆α	Individual sites	0.0608			Differentiation	Gain of spatially restricted species
274	Species richness	GRAMINOID	temple.us	4	∆α	Individual sites	-0.3662			Homogenization	Loss of spatially restricted species
275	Species richness	GRAMINOID	thth.is	4	∆α	Individual sites	0.0094			Differentiation	Gain of spatially restricted species
276	Species richness	GRAMINOID	tmlr.is	4	∆α	Individual sites	0.0744			Homogenization	Other situations
277	Species richness	GRAMINOID	trel.us	4	∆α	Individual sites	0			Little change in beta diversity	Other situations
278	Species richness	GRAMINOID	ukul.za	4	∆α	Individual sites	-0.3621			Differentiation	Loss of widespread species
279	Species richness	GRAMINOID	unc.us	4	∆α	Individual sites	-0.7675			Homogenization	Loss of spatially restricted species
280	Species richness	GRAMINOID	valm.ch	4	∆α	Individual sites	-0.2432			Differentiation	Loss of widespread species
281	Species richness	GRAMINOID	veluwe.nl	4	∆α	Individual sites	-0.1703			Differentiation	Other situations
282	Species richness	GRAMINOID	yarra.au	4	∆α	Individual sites	-0.0959			Homogenization	Loss of spatially restricted species
283	Species richness	GRAMINOID	ahth.is	4	∆β	Individual sites	-0.1201			Homogenization	Gain of widespread species
284	Species richness	GRAMINOID	amlr.is	4	∆β	Individual sites	-0.131			Homogenization	Gain of widespread species
285	Species richness	GRAMINOID	arch.us	4	∆β	Individual sites	0.1719			Differentiation	Loss of widespread species
286	Species richness	GRAMINOID	azi.cn	4	∆β	Individual sites	-0.0174			Homogenization	Gain of widespread species
287	Species richness	GRAMINOID	azitwo.cn	4	∆β	Individual sites	-0.0654			Homogenization	Loss of spatially restricted species
288	Species richness	GRAMINOID	badlau.de	4	∆β	Individual sites	0.0906			Differentiation	Other situations
289	Species richness	GRAMINOID	barta.us	4	∆β	Individual sites	0.0174			Differentiation	Loss of widespread species
290	Species richness	GRAMINOID	bayr.de	4	∆β	Individual sites	0.0539			Differentiation	Other situations
291	Species richness	GRAMINOID	bnbt.us	4	∆β	Individual sites	0.231			Differentiation	Other situations
292	Species richness	GRAMINOID	bnch.us	4	∆β	Individual sites	0.031			Differentiation	Gain of spatially restricted species
293	Species richness	GRAMINOID	bogong.au	4	∆β	Individual sites	0.1258			Differentiation	Other situations
294	Species richness	GRAMINOID	burrawan.au	4	∆β	Individual sites	0.1839			Differentiation	Loss of widespread species
295	Species richness	GRAMINOID	burren.ie	4	∆β	Individual sites	0.1435			Differentiation	Loss of widespread species
296	Species richness	GRAMINOID	cbgb.us	4	∆β	Individual sites	0.1431			Differentiation	Loss of widespread species
297	Species richness	GRAMINOID	cdcr.us	4	∆β	Individual sites	0.4918			Differentiation	Loss of widespread species
298	Species richness	GRAMINOID	cdpt.us	4	∆β	Individual sites	-0.1676			Homogenization	Loss of spatially restricted species
299	Species richness	GRAMINOID	chilcas.ar	4	∆β	Individual sites	-0.8283			Homogenization	Loss of spatially restricted species
300	Species richness	GRAMINOID	comp.pt	4	∆β	Individual sites	0.0932			Differentiation	Gain of spatially restricted species
301	Species richness	GRAMINOID	cowi.ca	4	∆β	Individual sites	-0.4621			Homogenization	Loss of spatially restricted species
302	Species richness	GRAMINOID	elliot.us	4	∆β	Individual sites	0.0529			Differentiation	Loss of widespread species
303	Species richness	GRAMINOID	ethamc.au	4	∆β	Individual sites	0.3269			Differentiation	Gain of spatially restricted species
304	Species richness	GRAMINOID	ethass.au	4	∆β	Individual sites	0			Little change in beta diversity	Other situations
305	Species richness	GRAMINOID	frue.ch	4	∆β	Individual sites	-0.0974			Homogenization	Loss of spatially restricted species
306	Species richness	GRAMINOID	hall.us	4	∆β	Individual sites	-0.2703			Homogenization	Loss of spatially restricted species
307	Species richness	GRAMINOID	hart.us	4	∆β	Individual sites	-0.012			Homogenization	Loss of spatially restricted species
308	Species richness	GRAMINOID	hero.uk	4	∆β	Individual sites	0.1473			Differentiation	Other situations
309	Species richness	GRAMINOID	hopl.us	4	∆β	Individual sites	0.0264			Differentiation	Loss of widespread species
310	Species richness	GRAMINOID	jena.de	4	∆β	Individual sites	-0.0257			Homogenization	Loss of spatially restricted species
311	Species richness	GRAMINOID	kbs.us	4	∆β	Individual sites	-0.1			Homogenization	Loss of spatially restricted species
312	Species richness	GRAMINOID	kibber.in	4	∆β	Individual sites	0.1525			Differentiation	Gain of spatially restricted species
313	Species richness	GRAMINOID	kidman.au	4	∆β	Individual sites	0.2972			Differentiation	Gain of spatially restricted species
314	Species richness	GRAMINOID	kilp.fi	4	∆β	Individual sites	-0.1054			Homogenization	Other situations
315	Species richness	GRAMINOID	kiny.au	4	∆β	Individual sites	0.0959			Differentiation	Other situations
316	Species richness	GRAMINOID	koffler.ca	4	∆β	Individual sites	0.4621			Differentiation	Other situations
317	Species richness	GRAMINOID	konz.us	4	∆β	Individual sites	0.0566			Differentiation	Other situations
318	Species richness	GRAMINOID	lagoas.br	4	∆β	Individual sites	-0.1839			Homogenization	Loss of spatially restricted species
319	Species richness	GRAMINOID	lake.us	4	∆β	Individual sites	-0.1583			Homogenization	Loss of spatially restricted species
320	Species richness	GRAMINOID	lancaster.uk	4	∆β	Individual sites	-0.2231			Homogenization	Loss of spatially restricted species
321	Species richness	GRAMINOID	look.us	4	∆β	Individual sites	-0.1352			Homogenization	Other situations
322	Species richness	GRAMINOID	marc.ar	4	∆β	Individual sites	0.0246			Differentiation	Loss of widespread species
323	Species richness	GRAMINOID	mcla.us	4	∆β	Individual sites	-0.0297			Homogenization	Gain of widespread species
324	Species richness	GRAMINOID	moab.us	4	∆β	Individual sites	0.1079			Differentiation	Gain of spatially restricted species
325	Species richness	GRAMINOID	msla.us	4	∆β	Individual sites	0.2971			Differentiation	Widespread replaced by spatially restricted species
326	Species richness	GRAMINOID	msla_2.us	4	∆β	Individual sites	-0.0744			Homogenization	Other situations
327	Species richness	GRAMINOID	msla_3.us	4	∆β	Individual sites	0.2514			Differentiation	Gain of spatially restricted species
328	Species richness	GRAMINOID	msum.us	4	∆β	Individual sites	0.1103			Differentiation	Loss of widespread species
329	Species richness	GRAMINOID	mtca.au	4	∆β	Individual sites	-0.1352			Homogenization	Other situations
330	Species richness	GRAMINOID	nilla.au	4	∆β	Individual sites	-0.1646			Homogenization	Gain of widespread species
331	Species richness	GRAMINOID	ping.au	4	∆β	Individual sites	-0.0393			Homogenization	Other situations
332	Species richness	GRAMINOID	potrok.ar	4	∆β	Individual sites	-0.1352			Homogenization	Other situations
333	Species richness	GRAMINOID	rook.uk	4	∆β	Individual sites	0.2447			Differentiation	Other situations
334	Species richness	GRAMINOID	saana.fi	4	∆β	Individual sites	-0.0838			Homogenization	Loss of spatially restricted species
335	Species richness	GRAMINOID	sage.us	4	∆β	Individual sites	0			Little change in beta diversity	Other situations
336	Species richness	GRAMINOID	saline.us	4	∆β	Individual sites	0.1352			Differentiation	Other situations
337	Species richness	GRAMINOID	sedg.us	4	∆β	Individual sites	-0.1918			Homogenization	Loss of spatially restricted species
338	Species richness	GRAMINOID	sereng.tz	4	∆β	Individual sites	-0.1084			Homogenization	Loss of spatially restricted species
339	Species richness	GRAMINOID	sevi.us	4	∆β	Individual sites	0			Little change in beta diversity	Other situations
340	Species richness	GRAMINOID	sgs.us	4	∆β	Individual sites	-0.1352			Homogenization	Other situations
341	Species richness	GRAMINOID	shps.us	4	∆β	Individual sites	-0.0041			Homogenization	Loss of spatially restricted species
342	Species richness	GRAMINOID	sier.us	4	∆β	Individual sites	-0.0376			Homogenization	Gain of widespread species
343	Species richness	GRAMINOID	smith.us	4	∆β	Individual sites	0.0163			Differentiation	Other situations
344	Species richness	GRAMINOID	spin.us	4	∆β	Individual sites	0			Little change in beta diversity	Other situations
345	Species richness	GRAMINOID	sval.no	4	∆β	Individual sites	0.2269			Differentiation	Gain of spatially restricted species
346	Species richness	GRAMINOID	temple.us	4	∆β	Individual sites	-0.0393			Homogenization	Loss of spatially restricted species
347	Species richness	GRAMINOID	thth.is	4	∆β	Individual sites	0.0776			Differentiation	Gain of spatially restricted species
348	Species richness	GRAMINOID	tmlr.is	4	∆β	Individual sites	-0.0744			Homogenization	Other situations
349	Species richness	GRAMINOID	trel.us	4	∆β	Individual sites	0			Little change in beta diversity	Other situations
350	Species richness	GRAMINOID	ukul.za	4	∆β	Individual sites	0.0744			Differentiation	Loss of widespread species
351	Species richness	GRAMINOID	unc.us	4	∆β	Individual sites	-0.3311			Homogenization	Loss of spatially restricted species
352	Species richness	GRAMINOID	valm.ch	4	∆β	Individual sites	0.0609			Differentiation	Loss of widespread species
353	Species richness	GRAMINOID	veluwe.nl	4	∆β	Individual sites	0.1703			Differentiation	Other situations
354	Species richness	GRAMINOID	yarra.au	4	∆β	Individual sites	-0.1272			Homogenization	Loss of spatially restricted species
355	Species richness	GRAMINOID	ahth.is	4	∆γ	Individual sites	0.2231			Homogenization	Gain of widespread species
356	Species richness	GRAMINOID	amlr.is	4	∆γ	Individual sites	0.4055			Homogenization	Gain of widespread species
357	Species richness	GRAMINOID	arch.us	4	∆γ	Individual sites	-0.1335			Differentiation	Loss of widespread species
358	Species richness	GRAMINOID	azi.cn	4	∆γ	Individual sites	0.1178			Homogenization	Gain of widespread species
359	Species richness	GRAMINOID	azitwo.cn	4	∆γ	Individual sites	-0.2624			Homogenization	Loss of spatially restricted species
360	Species richness	GRAMINOID	badlau.de	4	∆γ	Individual sites	0			Differentiation	Other situations
361	Species richness	GRAMINOID	barta.us	4	∆γ	Individual sites	-0.1178			Differentiation	Loss of widespread species
362	Species richness	GRAMINOID	bayr.de	4	∆γ	Individual sites	0			Differentiation	Other situations
363	Species richness	GRAMINOID	bnbt.us	4	∆γ	Individual sites	0			Differentiation	Other situations
364	Species richness	GRAMINOID	bnch.us	4	∆γ	Individual sites	0.3365			Differentiation	Gain of spatially restricted species
365	Species richness	GRAMINOID	bogong.au	4	∆γ	Individual sites	0			Differentiation	Other situations
366	Species richness	GRAMINOID	burrawan.au	4	∆γ	Individual sites	-0.1823			Differentiation	Loss of widespread species
367	Species richness	GRAMINOID	burren.ie	4	∆γ	Individual sites	-0.4855			Differentiation	Loss of widespread species
368	Species richness	GRAMINOID	cbgb.us	4	∆γ	Individual sites	-0.2231			Differentiation	Loss of widespread species
369	Species richness	GRAMINOID	cdcr.us	4	∆γ	Individual sites	-0.3365			Differentiation	Loss of widespread species
370	Species richness	GRAMINOID	cdpt.us	4	∆γ	Individual sites	-0.5108			Homogenization	Loss of spatially restricted species
371	Species richness	GRAMINOID	chilcas.ar	4	∆γ	Individual sites	-1.0986			Homogenization	Loss of spatially restricted species
372	Species richness	GRAMINOID	comp.pt	4	∆γ	Individual sites	0.4055			Differentiation	Gain of spatially restricted species
373	Species richness	GRAMINOID	cowi.ca	4	∆γ	Individual sites	-0.6931			Homogenization	Loss of spatially restricted species
374	Species richness	GRAMINOID	elliot.us	4	∆γ	Individual sites	-0.6931			Differentiation	Loss of widespread species
375	Species richness	GRAMINOID	ethamc.au	4	∆γ	Individual sites	0.6931			Differentiation	Gain of spatially restricted species
376	Species richness	GRAMINOID	ethass.au	4	∆γ	Individual sites	0			Little change in beta diversity	Other situations
377	Species richness	GRAMINOID	frue.ch	4	∆γ	Individual sites	-0.4055			Homogenization	Loss of spatially restricted species
378	Species richness	GRAMINOID	hall.us	4	∆γ	Individual sites	-0.4055			Homogenization	Loss of spatially restricted species
379	Species richness	GRAMINOID	hart.us	4	∆γ	Individual sites	-0.1823			Homogenization	Loss of spatially restricted species
380	Species richness	GRAMINOID	hero.uk	4	∆γ	Individual sites	0			Differentiation	Other situations
381	Species richness	GRAMINOID	hopl.us	4	∆γ	Individual sites	-0.452			Differentiation	Loss of widespread species
382	Species richness	GRAMINOID	jena.de	4	∆γ	Individual sites	-0.1823			Homogenization	Loss of spatially restricted species
383	Species richness	GRAMINOID	kbs.us	4	∆γ	Individual sites	-0.4055			Homogenization	Loss of spatially restricted species
384	Species richness	GRAMINOID	kibber.in	4	∆γ	Individual sites	0.2877			Differentiation	Gain of spatially restricted species
385	Species richness	GRAMINOID	kidman.au	4	∆γ	Individual sites	0.3365			Differentiation	Gain of spatially restricted species
386	Species richness	GRAMINOID	kilp.fi	4	∆γ	Individual sites	-0.1054			Homogenization	Other situations
387	Species richness	GRAMINOID	kiny.au	4	∆γ	Individual sites	0			Differentiation	Other situations
388	Species richness	GRAMINOID	koffler.ca	4	∆γ	Individual sites	0			Differentiation	Other situations
389	Species richness	GRAMINOID	konz.us	4	∆γ	Individual sites	0			Differentiation	Other situations
390	Species richness	GRAMINOID	lagoas.br	4	∆γ	Individual sites	-0.9163			Homogenization	Loss of spatially restricted species
391	Species richness	GRAMINOID	lake.us	4	∆γ	Individual sites	-0.5596			Homogenization	Loss of spatially restricted species
392	Species richness	GRAMINOID	lancaster.uk	4	∆γ	Individual sites	-0.5108			Homogenization	Loss of spatially restricted species
393	Species richness	GRAMINOID	look.us	4	∆γ	Individual sites	0			Homogenization	Other situations
394	Species richness	GRAMINOID	marc.ar	4	∆γ	Individual sites	-0.08			Differentiation	Loss of widespread species
395	Species richness	GRAMINOID	mcla.us	4	∆γ	Individual sites	0.3365			Homogenization	Gain of widespread species
396	Species richness	GRAMINOID	moab.us	4	∆γ	Individual sites	0.1823			Differentiation	Gain of spatially restricted species
397	Species richness	GRAMINOID	msla.us	4	∆γ	Individual sites	0.1335			Differentiation	Widespread replaced by spatially restricted species
398	Species richness	GRAMINOID	msla_2.us	4	∆γ	Individual sites	0			Homogenization	Other situations
399	Species richness	GRAMINOID	msla_3.us	4	∆γ	Individual sites	0.3567			Differentiation	Gain of spatially restricted species
400	Species richness	GRAMINOID	msum.us	4	∆γ	Individual sites	-0.2877			Differentiation	Loss of widespread species
401	Species richness	GRAMINOID	mtca.au	4	∆γ	Individual sites	0			Homogenization	Other situations
402	Species richness	GRAMINOID	nilla.au	4	∆γ	Individual sites	0.1178			Homogenization	Gain of widespread species
403	Species richness	GRAMINOID	ping.au	4	∆γ	Individual sites	0			Homogenization	Other situations
404	Species richness	GRAMINOID	potrok.ar	4	∆γ	Individual sites	0			Homogenization	Other situations
405	Species richness	GRAMINOID	rook.uk	4	∆γ	Individual sites	0			Differentiation	Other situations
406	Species richness	GRAMINOID	saana.fi	4	∆γ	Individual sites	-0.6931			Homogenization	Loss of spatially restricted species
407	Species richness	GRAMINOID	sage.us	4	∆γ	Individual sites	0			Little change in beta diversity	Other situations
408	Species richness	GRAMINOID	saline.us	4	∆γ	Individual sites	0			Differentiation	Other situations
409	Species richness	GRAMINOID	sedg.us	4	∆γ	Individual sites	-0.6931			Homogenization	Loss of spatially restricted species
410	Species richness	GRAMINOID	sereng.tz	4	∆γ	Individual sites	-0.4055			Homogenization	Loss of spatially restricted species
411	Species richness	GRAMINOID	sevi.us	4	∆γ	Individual sites	0			Little change in beta diversity	Other situations
412	Species richness	GRAMINOID	sgs.us	4	∆γ	Individual sites	0			Homogenization	Other situations
413	Species richness	GRAMINOID	shps.us	4	∆γ	Individual sites	-0.4055			Homogenization	Loss of spatially restricted species
414	Species richness	GRAMINOID	sier.us	4	∆γ	Individual sites	0.1542			Homogenization	Gain of widespread species
415	Species richness	GRAMINOID	smith.us	4	∆γ	Individual sites	0			Differentiation	Other situations
416	Species richness	GRAMINOID	spin.us	4	∆γ	Individual sites	0			Little change in beta diversity	Other situations
417	Species richness	GRAMINOID	sval.no	4	∆γ	Individual sites	0.2877			Differentiation	Gain of spatially restricted species
418	Species richness	GRAMINOID	temple.us	4	∆γ	Individual sites	-0.4055			Homogenization	Loss of spatially restricted species
419	Species richness	GRAMINOID	thth.is	4	∆γ	Individual sites	0.087			Differentiation	Gain of spatially restricted species
420	Species richness	GRAMINOID	tmlr.is	4	∆γ	Individual sites	0			Homogenization	Other situations
421	Species richness	GRAMINOID	trel.us	4	∆γ	Individual sites	0			Little change in beta diversity	Other situations
422	Species richness	GRAMINOID	ukul.za	4	∆γ	Individual sites	-0.2877			Differentiation	Loss of widespread species
423	Species richness	GRAMINOID	unc.us	4	∆γ	Individual sites	-1.0986			Homogenization	Loss of spatially restricted species
424	Species richness	GRAMINOID	valm.ch	4	∆γ	Individual sites	-0.1823			Differentiation	Loss of widespread species
425	Species richness	GRAMINOID	veluwe.nl	4	∆γ	Individual sites	0			Differentiation	Other situations
426	Species richness	GRAMINOID	yarra.au	4	∆γ	Individual sites	-0.2231			Homogenization	Loss of spatially restricted species
427	Species richness	LEGUME		4	∆α	Estimate across sites	-0.1894	-0.3169	-0.06			34
428	Species richness	LEGUME		4	∆β	Estimate across sites	0.0049	-0.1681	0.1759			34
429	Species richness	LEGUME		4	∆γ	Estimate across sites	-0.1887	-0.3895	-0.0029			34
430	Species richness	LEGUME	azi.cn	4	∆α	Individual sites	-0.8283			Differentiation	Loss of widespread species
431	Species richness	LEGUME	azitwo.cn	4	∆α	Individual sites	-0.7675			Homogenization	Loss of spatially restricted species
432	Species richness	LEGUME	badlau.de	4	∆α	Individual sites	-0.231			Differentiation	Loss of widespread species
433	Species richness	LEGUME	barta.us	4	∆α	Individual sites	0			Homogenization	Other situations
434	Species richness	LEGUME	bayr.de	4	∆α	Individual sites	0.1352			Differentiation	Gain of spatially restricted species
435	Species richness	LEGUME	bnbt.us	4	∆α	Individual sites	-0.6931			Little change in beta diversity	Loss of spatially restricted and widespread species at simimar magnitude
436	Species richness	LEGUME	bnch.us	4	∆α	Individual sites	0.3662			Differentiation	Gain of spatially restricted species
437	Species richness	LEGUME	burren.ie	4	∆α	Individual sites	-0.3662			Differentiation	Other situations
438	Species richness	LEGUME	comp.pt	4	∆α	Individual sites	-0.5501			Differentiation	Loss of widespread species
439	Species richness	LEGUME	cowi.ca	4	∆α	Individual sites	-0.3662			Differentiation	Loss of widespread species
440	Species richness	LEGUME	hero.uk	4	∆α	Individual sites	-0.0959			Differentiation	Widespread replaced by spatially restricted species
441	Species richness	LEGUME	hopl.us	4	∆α	Individual sites	-0.8959			Differentiation	Loss of widespread species
442	Species richness	LEGUME	jena.de	4	∆α	Individual sites	-0.1352			Homogenization	Loss of spatially restricted species
443	Species richness	LEGUME	kidman.au	4	∆α	Individual sites	0.3466			Homogenization	Other situations
444	Species richness	LEGUME	koffler.ca	4	∆α	Individual sites	0			Little change in beta diversity	Other situations
445	Species richness	LEGUME	konz.us	4	∆α	Individual sites	0			Differentiation	Other situations
446	Species richness	LEGUME	lagoas.br	4	∆α	Individual sites	-0.3466			Differentiation	Widespread replaced by spatially restricted species
447	Species richness	LEGUME	lancaster.uk	4	∆α	Individual sites	0			Little change in beta diversity	Other situations
448	Species richness	LEGUME	marc.ar	4	∆α	Individual sites	-0.6931			Little change in beta diversity	Loss of spatially restricted and widespread species at simimar magnitude
449	Species richness	LEGUME	mcla.us	4	∆α	Individual sites	0			Little change in beta diversity	Other situations
450	Species richness	LEGUME	msla.us	4	∆α	Individual sites	0			Homogenization	Other situations
451	Species richness	LEGUME	msla_2.us	4	∆α	Individual sites	0			Little change in beta diversity	Other situations
452	Species richness	LEGUME	msla_3.us	4	∆α	Individual sites	0			Little change in beta diversity	Other situations
453	Species richness	LEGUME	sage.us	4	∆α	Individual sites	0			Little change in beta diversity	Other situations
454	Species richness	LEGUME	saline.us	4	∆α	Individual sites	0			Homogenization	Other situations
455	Species richness	LEGUME	sevi.us	4	∆α	Individual sites	0			Little change in beta diversity	Other situations
456	Species richness	LEGUME	sier.us	4	∆α	Individual sites	0.231			Homogenization	Other situations
457	Species richness	LEGUME	smith.us	4	∆α	Individual sites	-0.752			Homogenization	Loss of spatially restricted species
458	Species richness	LEGUME	spin.us	4	∆α	Individual sites	-0.231			Homogenization	Loss of spatially restricted species
459	Species richness	LEGUME	trel.us	4	∆α	Individual sites	0			Little change in beta diversity	Other situations
460	Species richness	LEGUME	ukul.za	4	∆α	Individual sites	-0.1438			Differentiation	Widespread replaced by spatially restricted species
461	Species richness	LEGUME	unc.us	4	∆α	Individual sites	0			Homogenization	Other situations
462	Species richness	LEGUME	valm.ch	4	∆α	Individual sites	-0.4406			Differentiation	Other situations
463	Species richness	LEGUME	veluwe.nl	4	∆α	Individual sites	0			Differentiation	Other situations
464	Species richness	LEGUME	azi.cn	4	∆β	Individual sites	0.4228			Differentiation	Loss of widespread species
465	Species richness	LEGUME	azitwo.cn	4	∆β	Individual sites	-0.1488			Homogenization	Loss of spatially restricted species
466	Species richness	LEGUME	badlau.de	4	∆β	Individual sites	0.0079			Differentiation	Loss of widespread species
467	Species richness	LEGUME	barta.us	4	∆β	Individual sites	-0.6931			Homogenization	Other situations
468	Species richness	LEGUME	bayr.de	4	∆β	Individual sites	0.2703			Differentiation	Gain of spatially restricted species
469	Species richness	LEGUME	bnbt.us	4	∆β	Individual sites	0			Little change in beta diversity	Loss of spatially restricted and widespread species at simimar magnitude
470	Species richness	LEGUME	bnch.us	4	∆β	Individual sites	0.7324			Differentiation	Gain of spatially restricted species
471	Species richness	LEGUME	burren.ie	4	∆β	Individual sites	0.3662			Differentiation	Other situations
472	Species richness	LEGUME	comp.pt	4	∆β	Individual sites	0.2136			Differentiation	Loss of widespread species
473	Species richness	LEGUME	cowi.ca	4	∆β	Individual sites	0.0785			Differentiation	Loss of widespread species
474	Species richness	LEGUME	hero.uk	4	∆β	Individual sites	0.5014			Differentiation	Widespread replaced by spatially restricted species
475	Species richness	LEGUME	hopl.us	4	∆β	Individual sites	0.3851			Differentiation	Loss of widespread species
476	Species richness	LEGUME	jena.de	4	∆β	Individual sites	-0.2703			Homogenization	Loss of spatially restricted species
477	Species richness	LEGUME	kidman.au	4	∆β	Individual sites	-0.3466			Homogenization	Other situations
478	Species richness	LEGUME	koffler.ca	4	∆β	Individual sites	0			Little change in beta diversity	Other situations
479	Species richness	LEGUME	konz.us	4	∆β	Individual sites	0.6931			Differentiation	Other situations
480	Species richness	LEGUME	lagoas.br	4	∆β	Individual sites	0.752			Differentiation	Widespread replaced by spatially restricted species
481	Species richness	LEGUME	lancaster.uk	4	∆β	Individual sites	0			Little change in beta diversity	Other situations
482	Species richness	LEGUME	marc.ar	4	∆β	Individual sites	0			Little change in beta diversity	Loss of spatially restricted and widespread species at simimar magnitude
483	Species richness	LEGUME	mcla.us	4	∆β	Individual sites	0			Little change in beta diversity	Other situations
484	Species richness	LEGUME	msla.us	4	∆β	Individual sites	-0.6931			Homogenization	Other situations
485	Species richness	LEGUME	msla_2.us	4	∆β	Individual sites	0			Little change in beta diversity	Other situations
486	Species richness	LEGUME	msla_3.us	4	∆β	Individual sites	0			Little change in beta diversity	Other situations
487	Species richness	LEGUME	sage.us	4	∆β	Individual sites	0			Little change in beta diversity	Other situations
488	Species richness	LEGUME	saline.us	4	∆β	Individual sites	-1.3863			Homogenization	Other situations
489	Species richness	LEGUME	sevi.us	4	∆β	Individual sites	0			Little change in beta diversity	Other situations
490	Species richness	LEGUME	sier.us	4	∆β	Individual sites	-0.231			Homogenization	Other situations
491	Species richness	LEGUME	smith.us	4	∆β	Individual sites	-0.1643			Homogenization	Loss of spatially restricted species
492	Species richness	LEGUME	spin.us	4	∆β	Individual sites	-0.4621			Homogenization	Loss of spatially restricted species
493	Species richness	LEGUME	trel.us	4	∆β	Individual sites	0			Little change in beta diversity	Other situations
494	Species richness	LEGUME	ukul.za	4	∆β	Individual sites	0.4315			Differentiation	Widespread replaced by spatially restricted species
495	Species richness	LEGUME	unc.us	4	∆β	Individual sites	-1.0986			Homogenization	Other situations
496	Species richness	LEGUME	valm.ch	4	∆β	Individual sites	0.4406			Differentiation	Other situations
497	Species richness	LEGUME	veluwe.nl	4	∆β	Individual sites	0.4055			Differentiation	Other situations
498	Species richness	LEGUME	azi.cn	4	∆γ	Individual sites	-0.4055			Differentiation	Loss of widespread species
499	Species richness	LEGUME	azitwo.cn	4	∆γ	Individual sites	-0.9163			Homogenization	Loss of spatially restricted species
500	Species richness	LEGUME	badlau.de	4	∆γ	Individual sites	-0.2231			Differentiation	Loss of widespread species
501	Species richness	LEGUME	barta.us	4	∆γ	Individual sites	-0.6931			Homogenization	Other situations
502	Species richness	LEGUME	bayr.de	4	∆γ	Individual sites	0.4055			Differentiation	Gain of spatially restricted species
503	Species richness	LEGUME	bnbt.us	4	∆γ	Individual sites	-0.6931			Little change in beta diversity	Loss of spatially restricted and widespread species at simimar magnitude
504	Species richness	LEGUME	bnch.us	4	∆γ	Individual sites	1.0986			Differentiation	Gain of spatially restricted species
505	Species richness	LEGUME	burren.ie	4	∆γ	Individual sites	0			Differentiation	Other situations
506	Species richness	LEGUME	comp.pt	4	∆γ	Individual sites	-0.3365			Differentiation	Loss of widespread species
507	Species richness	LEGUME	cowi.ca	4	∆γ	Individual sites	-0.2877			Differentiation	Loss of widespread species
508	Species richness	LEGUME	hero.uk	4	∆γ	Individual sites	0.4055			Differentiation	Widespread replaced by spatially restricted species
509	Species richness	LEGUME	hopl.us	4	∆γ	Individual sites	-0.5108			Differentiation	Loss of widespread species
510	Species richness	LEGUME	jena.de	4	∆γ	Individual sites	-0.4055			Homogenization	Loss of spatially restricted species
511	Species richness	LEGUME	kidman.au	4	∆γ	Individual sites	0			Homogenization	Other situations
512	Species richness	LEGUME	koffler.ca	4	∆γ	Individual sites	0			Little change in beta diversity	Other situations
513	Species richness	LEGUME	konz.us	4	∆γ	Individual sites	0.6931			Differentiation	Other situations
514	Species richness	LEGUME	lagoas.br	4	∆γ	Individual sites	0.4055			Differentiation	Widespread replaced by spatially restricted species
515	Species richness	LEGUME	lancaster.uk	4	∆γ	Individual sites	0			Little change in beta diversity	Other situations
516	Species richness	LEGUME	marc.ar	4	∆γ	Individual sites	-0.6931			Little change in beta diversity	Loss of spatially restricted and widespread species at simimar magnitude
517	Species richness	LEGUME	mcla.us	4	∆γ	Individual sites	0			Little change in beta diversity	Other situations
518	Species richness	LEGUME	msla.us	4	∆γ	Individual sites	-0.6931			Homogenization	Other situations
519	Species richness	LEGUME	msla_2.us	4	∆γ	Individual sites	0			Little change in beta diversity	Other situations
520	Species richness	LEGUME	msla_3.us	4	∆γ	Individual sites	0			Little change in beta diversity	Other situations
521	Species richness	LEGUME	sage.us	4	∆γ	Individual sites	0			Little change in beta diversity	Other situations
522	Species richness	LEGUME	saline.us	4	∆γ	Individual sites	-1.3863			Homogenization	Other situations
523	Species richness	LEGUME	sevi.us	4	∆γ	Individual sites	0			Little change in beta diversity	Other situations
524	Species richness	LEGUME	sier.us	4	∆γ	Individual sites	0			Homogenization	Other situations
525	Species richness	LEGUME	smith.us	4	∆γ	Individual sites	-0.9163			Homogenization	Loss of spatially restricted species
526	Species richness	LEGUME	spin.us	4	∆γ	Individual sites	-0.6931			Homogenization	Loss of spatially restricted species
527	Species richness	LEGUME	trel.us	4	∆γ	Individual sites	0			Little change in beta diversity	Other situations
528	Species richness	LEGUME	ukul.za	4	∆γ	Individual sites	0.2877			Differentiation	Widespread replaced by spatially restricted species
529	Species richness	LEGUME	unc.us	4	∆γ	Individual sites	-1.0986			Homogenization	Other situations
530	Species richness	LEGUME	valm.ch	4	∆γ	Individual sites	0			Differentiation	Other situations
531	Species richness	LEGUME	veluwe.nl	4	∆γ	Individual sites	0.4055			Differentiation	Other situations
532	Species richness	WOODY		4	∆α	Estimate across sites	-0.1828	-0.3425	-0.0197			23
533	Species richness	WOODY		4	∆β	Estimate across sites	-0.1426	-0.295	0.0027			23
534	Species richness	WOODY		4	∆γ	Estimate across sites	-0.2887	-0.522	-0.0563			23
535	Species richness	WOODY	ahth.is	4	∆α	Individual sites	0			Little change in beta diversity	Other situations
536	Species richness	WOODY	amlr.is	4	∆α	Individual sites	0			Little change in beta diversity	Other situations
537	Species richness	WOODY	arch.us	4	∆α	Individual sites	-0.0912			Homogenization	Loss of spatially restricted species
538	Species richness	WOODY	barta.us	4	∆α	Individual sites	0			Little change in beta diversity	Other situations
539	Species richness	WOODY	bogong.au	4	∆α	Individual sites	0.6931			Little change in beta diversity	Gain of spatially restricted and widespread species at simimar magnitude
540	Species richness	WOODY	cdpt.us	4	∆α	Individual sites	0			Little change in beta diversity	Other situations
541	Species richness	WOODY	hart.us	4	∆α	Individual sites	0			Little change in beta diversity	Other situations
542	Species richness	WOODY	kilp.fi	4	∆α	Individual sites	-0.6931			Differentiation	Loss of widespread species
543	Species richness	WOODY	kiny.au	4	∆α	Individual sites	0			Little change in beta diversity	Other situations
544	Species richness	WOODY	koffler.ca	4	∆α	Individual sites	0			Homogenization	Other situations
545	Species richness	WOODY	lagoas.br	4	∆α	Individual sites	0			Homogenization	Other situations
546	Species richness	WOODY	lake.us	4	∆α	Individual sites	0			Little change in beta diversity	Other situations
547	Species richness	WOODY	moab.us	4	∆α	Individual sites	0			Little change in beta diversity	Other situations
548	Species richness	WOODY	potrok.ar	4	∆α	Individual sites	0			Little change in beta diversity	Other situations
549	Species richness	WOODY	rook.uk	4	∆α	Individual sites	-0.6931			Little change in beta diversity	Loss of spatially restricted and widespread species at simimar magnitude
550	Species richness	WOODY	saana.fi	4	∆α	Individual sites	-0.5493			Homogenization	Loss of spatially restricted species
551	Species richness	WOODY	sgs.us	4	∆α	Individual sites	0			Homogenization	Other situations
552	Species richness	WOODY	shps.us	4	∆α	Individual sites	-0.9635			Homogenization	Loss of spatially restricted species
553	Species richness	WOODY	temple.us	4	∆α	Individual sites	0			Little change in beta diversity	Other situations
554	Species richness	WOODY	thth.is	4	∆α	Individual sites	-0.3363			Homogenization	Loss of spatially restricted species
555	Species richness	WOODY	tmlr.is	4	∆α	Individual sites	0			Little change in beta diversity	Other situations
556	Species richness	WOODY	unc.us	4	∆α	Individual sites	-0.2027			Differentiation	Other situations
557	Species richness	WOODY	valm.ch	4	∆α	Individual sites	-0.5493			Differentiation	Loss of widespread species
558	Species richness	WOODY	ahth.is	4	∆β	Individual sites	0			Little change in beta diversity	Other situations
559	Species richness	WOODY	amlr.is	4	∆β	Individual sites	0			Little change in beta diversity	Other situations
560	Species richness	WOODY	arch.us	4	∆β	Individual sites	-0.2453			Homogenization	Loss of spatially restricted species
561	Species richness	WOODY	barta.us	4	∆β	Individual sites	0			Little change in beta diversity	Other situations
562	Species richness	WOODY	bogong.au	4	∆β	Individual sites	0			Little change in beta diversity	Gain of spatially restricted and widespread species at simimar magnitude
563	Species richness	WOODY	cdpt.us	4	∆β	Individual sites	0			Little change in beta diversity	Other situations
564	Species richness	WOODY	hart.us	4	∆β	Individual sites	0			Little change in beta diversity	Other situations
565	Species richness	WOODY	kilp.fi	4	∆β	Individual sites	0.2877			Differentiation	Loss of widespread species
566	Species richness	WOODY	kiny.au	4	∆β	Individual sites	0			Little change in beta diversity	Other situations
567	Species richness	WOODY	koffler.ca	4	∆β	Individual sites	-0.6931			Homogenization	Other situations
568	Species richness	WOODY	lagoas.br	4	∆β	Individual sites	-0.6931			Homogenization	Other situations
569	Species richness	WOODY	lake.us	4	∆β	Individual sites	0			Little change in beta diversity	Other situations
570	Species richness	WOODY	moab.us	4	∆β	Individual sites	0			Little change in beta diversity	Other situations
571	Species richness	WOODY	potrok.ar	4	∆β	Individual sites	0			Little change in beta diversity	Other situations
572	Species richness	WOODY	rook.uk	4	∆β	Individual sites	0			Little change in beta diversity	Loss of spatially restricted and widespread species at simimar magnitude
573	Species richness	WOODY	saana.fi	4	∆β	Individual sites	-0.837			Homogenization	Loss of spatially restricted species
574	Species richness	WOODY	sgs.us	4	∆β	Individual sites	-0.6931			Homogenization	Other situations
575	Species richness	WOODY	shps.us	4	∆β	Individual sites	-0.646			Homogenization	Loss of spatially restricted species
576	Species richness	WOODY	temple.us	4	∆β	Individual sites	0			Little change in beta diversity	Other situations
577	Species richness	WOODY	thth.is	4	∆β	Individual sites	-0.1157			Homogenization	Loss of spatially restricted species
578	Species richness	WOODY	tmlr.is	4	∆β	Individual sites	0			Little change in beta diversity	Other situations
579	Species richness	WOODY	unc.us	4	∆β	Individual sites	0.2027			Differentiation	Other situations
580	Species richness	WOODY	valm.ch	4	∆β	Individual sites	0.1438			Differentiation	Loss of widespread species
581	Species richness	WOODY	ahth.is	4	∆γ	Individual sites	0			Little change in beta diversity	Other situations
582	Species richness	WOODY	amlr.is	4	∆γ	Individual sites	0			Little change in beta diversity	Other situations
583	Species richness	WOODY	arch.us	4	∆γ	Individual sites	-0.3365			Homogenization	Loss of spatially restricted species
584	Species richness	WOODY	barta.us	4	∆γ	Individual sites	0			Little change in beta diversity	Other situations
585	Species richness	WOODY	bogong.au	4	∆γ	Individual sites	0.6931			Little change in beta diversity	Gain of spatially restricted and widespread species at simimar magnitude
586	Species richness	WOODY	cdpt.us	4	∆γ	Individual sites	0			Little change in beta diversity	Other situations
587	Species richness	WOODY	hart.us	4	∆γ	Individual sites	0			Little change in beta diversity	Other situations
588	Species richness	WOODY	kilp.fi	4	∆γ	Individual sites	-0.4055			Differentiation	Loss of widespread species
589	Species richness	WOODY	kiny.au	4	∆γ	Individual sites	0			Little change in beta diversity	Other situations
590	Species richness	WOODY	koffler.ca	4	∆γ	Individual sites	-0.6931			Homogenization	Other situations
591	Species richness	WOODY	lagoas.br	4	∆γ	Individual sites	-0.6931			Homogenization	Other situations
592	Species richness	WOODY	lake.us	4	∆γ	Individual sites	0			Little change in beta diversity	Other situations
593	Species richness	WOODY	moab.us	4	∆γ	Individual sites	0			Little change in beta diversity	Other situations
594	Species richness	WOODY	potrok.ar	4	∆γ	Individual sites	0			Little change in beta diversity	Other situations
595	Species richness	WOODY	rook.uk	4	∆γ	Individual sites	-0.6931			Little change in beta diversity	Loss of spatially restricted and widespread species at simimar magnitude
596	Species richness	WOODY	saana.fi	4	∆γ	Individual sites	-1.3863			Homogenization	Loss of spatially restricted species
597	Species richness	WOODY	sgs.us	4	∆γ	Individual sites	-0.6931			Homogenization	Other situations
598	Species richness	WOODY	shps.us	4	∆γ	Individual sites	-1.6094			Homogenization	Loss of spatially restricted species
599	Species richness	WOODY	temple.us	4	∆γ	Individual sites	0			Little change in beta diversity	Other situations
600	Species richness	WOODY	thth.is	4	∆γ	Individual sites	-0.452			Homogenization	Loss of spatially restricted species
601	Species richness	WOODY	tmlr.is	4	∆γ	Individual sites	0			Little change in beta diversity	Other situations
602	Species richness	WOODY	unc.us	4	∆γ	Individual sites	0			Differentiation	Other situations
603	Species richness	WOODY	valm.ch	4	∆γ	Individual sites	-0.4055			Differentiation	Loss of widespread species
