# Supplementary material for: Local nutrient addition drives plant diversity losses but not biotic homogenization in global grasslands
Source: Nat Commun. 2025 May 27;16:4903. doi: 10.1038/s41467-025-59166-7 (PMC12116774; doi:10.1038/s41467-025-59166-7)
Supplement: Supplementary file 4 — Source Data [file 41467_2025_59166_MOESM4_ESM.zip › source data/SFig10_data_source.csv]

	Diversity metrics	Species groups	site_code	year_trt	Diversity across scales	Data type	Values	l-95% CI	u-95% CI	Categories in ∆β	Categories in six scenarios	Number of sites
1	Species richness	FORB		4	∆α	Estimate across sites	-0.23	-0.47	0.02			11
2	Species richness	FORB		4	∆β	Estimate across sites	0.07	-0.06	0.2			11
3	Species richness	FORB		4	∆γ	Estimate across sites	-0.14	-0.36	0.07			11
4	Species richness	FORB	azitwo.cn	4	∆α	Individual sites	-0.6847			Differentiation	Loss of widespread species
5	Species richness	FORB	cbgb.us	4	∆α	Individual sites	-0.0202			Homogenization	Loss of spatially restricted species
6	Species richness	FORB	cdcr.us	4	∆α	Individual sites	-0.557			Differentiation	Loss of widespread species
7	Species richness	FORB	cdpt.us	4	∆α	Individual sites	-0.21			Homogenization	Loss of spatially restricted species
8	Species richness	FORB	kbs.us	4	∆α	Individual sites	-0.912			Differentiation	Loss of widespread species
9	Species richness	FORB	msla.us	4	∆α	Individual sites	-0.1125			Homogenization	Loss of spatially restricted species
10	Species richness	FORB	msla_2.us	4	∆α	Individual sites	-0.2424			Differentiation	Other situations
11	Species richness	FORB	msla_3.us	4	∆α	Individual sites	-0.1412			Homogenization	Loss of spatially restricted species
12	Species richness	FORB	sevi.us	4	∆α	Individual sites	-0.0519			Homogenization	Loss of spatially restricted species
13	Species richness	FORB	sier.us	4	∆α	Individual sites	0.3662			Differentiation	Gain of spatially restricted species
14	Species richness	FORB	veluwe.nl	4	∆α	Individual sites	0.1386			Homogenization	Gain of widespread species
15	Species richness	FORB	azitwo.cn	4	∆β	Individual sites	0.1739			Differentiation	Loss of widespread species
16	Species richness	FORB	cbgb.us	4	∆β	Individual sites	-0.0286			Homogenization	Loss of spatially restricted species
17	Species richness	FORB	cdcr.us	4	∆β	Individual sites	0.4516			Differentiation	Loss of widespread species
18	Species richness	FORB	cdpt.us	4	∆β	Individual sites	-0.0583			Homogenization	Loss of spatially restricted species
19	Species richness	FORB	kbs.us	4	∆β	Individual sites	0.2189			Differentiation	Loss of widespread species
20	Species richness	FORB	msla.us	4	∆β	Individual sites	-0.0053			Homogenization	Loss of spatially restricted species
21	Species richness	FORB	msla_2.us	4	∆β	Individual sites	0.2424			Differentiation	Other situations
22	Species richness	FORB	msla_3.us	4	∆β	Individual sites	-0.0595			Homogenization	Loss of spatially restricted species
23	Species richness	FORB	sevi.us	4	∆β	Individual sites	-0.0535			Homogenization	Loss of spatially restricted species
24	Species richness	FORB	sier.us	4	∆β	Individual sites	0.0015			Differentiation	Gain of spatially restricted species
25	Species richness	FORB	veluwe.nl	4	∆β	Individual sites	-0.0815			Homogenization	Gain of widespread species
26	Species richness	FORB	azitwo.cn	4	∆γ	Individual sites	-0.5108			Differentiation	Loss of widespread species
27	Species richness	FORB	cbgb.us	4	∆γ	Individual sites	-0.0488			Homogenization	Loss of spatially restricted species
28	Species richness	FORB	cdcr.us	4	∆γ	Individual sites	-0.1054			Differentiation	Loss of widespread species
29	Species richness	FORB	cdpt.us	4	∆γ	Individual sites	-0.2683			Homogenization	Loss of spatially restricted species
30	Species richness	FORB	kbs.us	4	∆γ	Individual sites	-0.6931			Differentiation	Loss of widespread species
31	Species richness	FORB	msla.us	4	∆γ	Individual sites	-0.1178			Homogenization	Loss of spatially restricted species
32	Species richness	FORB	msla_2.us	4	∆γ	Individual sites	0			Differentiation	Other situations
33	Species richness	FORB	msla_3.us	4	∆γ	Individual sites	-0.2007			Homogenization	Loss of spatially restricted species
34	Species richness	FORB	sevi.us	4	∆γ	Individual sites	-0.1054			Homogenization	Loss of spatially restricted species
35	Species richness	FORB	sier.us	4	∆γ	Individual sites	0.3677			Differentiation	Gain of spatially restricted species
36	Species richness	FORB	veluwe.nl	4	∆γ	Individual sites	0.0572			Homogenization	Gain of widespread species
37	Species richness	GRAMINOID		4	∆α	Estimate across sites	-0.18	-0.34	-0.02			11
38	Species richness	GRAMINOID		4	∆β	Estimate across sites	0.04	-0.12	0.19			11
39	Species richness	GRAMINOID		4	∆γ	Estimate across sites	-0.15	-0.31	0			11
40	Species richness	GRAMINOID	azitwo.cn	4	∆α	Individual sites	-0.1706			Homogenization	Loss of spatially restricted species
41	Species richness	GRAMINOID	cbgb.us	4	∆α	Individual sites	-0.3008			Differentiation	Loss of widespread species
42	Species richness	GRAMINOID	cdcr.us	4	∆α	Individual sites	-0.7167			Differentiation	Loss of widespread species
43	Species richness	GRAMINOID	cdpt.us	4	∆α	Individual sites	-0.287			Homogenization	Loss of spatially restricted species
44	Species richness	GRAMINOID	kbs.us	4	∆α	Individual sites	-0.3219			Differentiation	Loss of widespread species
45	Species richness	GRAMINOID	msla.us	4	∆α	Individual sites	0.0138			Differentiation	Gain of spatially restricted species
46	Species richness	GRAMINOID	msla_2.us	4	∆α	Individual sites	0.0446			Homogenization	Spatially restricted replaced by widespread species
47	Species richness	GRAMINOID	msla_3.us	4	∆α	Individual sites	0.094			Differentiation	Gain of spatially restricted species
48	Species richness	GRAMINOID	sevi.us	4	∆α	Individual sites	-0.2197			Homogenization	Loss of spatially restricted species
49	Species richness	GRAMINOID	sier.us	4	∆α	Individual sites	0.034			Differentiation	Gain of spatially restricted species
50	Species richness	GRAMINOID	veluwe.nl	4	∆α	Individual sites	-0.1833			Differentiation	Other situations
51	Species richness	GRAMINOID	azitwo.cn	4	∆β	Individual sites	-0.1395			Homogenization	Loss of spatially restricted species
52	Species richness	GRAMINOID	cbgb.us	4	∆β	Individual sites	0.1185			Differentiation	Loss of widespread species
53	Species richness	GRAMINOID	cdcr.us	4	∆β	Individual sites	0.429			Differentiation	Loss of widespread species
54	Species richness	GRAMINOID	cdpt.us	4	∆β	Individual sites	-0.165			Homogenization	Loss of spatially restricted species
55	Species richness	GRAMINOID	kbs.us	4	∆β	Individual sites	0.1396			Differentiation	Loss of widespread species
56	Species richness	GRAMINOID	msla.us	4	∆β	Individual sites	0.104			Differentiation	Gain of spatially restricted species
57	Species richness	GRAMINOID	msla_2.us	4	∆β	Individual sites	-0.227			Homogenization	Spatially restricted replaced by widespread species
58	Species richness	GRAMINOID	msla_3.us	4	∆β	Individual sites	0.0114			Differentiation	Gain of spatially restricted species
59	Species richness	GRAMINOID	sevi.us	4	∆β	Individual sites	-0.1857			Homogenization	Loss of spatially restricted species
60	Species richness	GRAMINOID	sier.us	4	∆β	Individual sites	0.0838			Differentiation	Gain of spatially restricted species
61	Species richness	GRAMINOID	veluwe.nl	4	∆β	Individual sites	0.1833			Differentiation	Other situations
62	Species richness	GRAMINOID	azitwo.cn	4	∆γ	Individual sites	-0.3102			Homogenization	Loss of spatially restricted species
63	Species richness	GRAMINOID	cbgb.us	4	∆γ	Individual sites	-0.1823			Differentiation	Loss of widespread species
64	Species richness	GRAMINOID	cdcr.us	4	∆γ	Individual sites	-0.2877			Differentiation	Loss of widespread species
65	Species richness	GRAMINOID	cdpt.us	4	∆γ	Individual sites	-0.452			Homogenization	Loss of spatially restricted species
66	Species richness	GRAMINOID	kbs.us	4	∆γ	Individual sites	-0.1823			Differentiation	Loss of widespread species
67	Species richness	GRAMINOID	msla.us	4	∆γ	Individual sites	0.1178			Differentiation	Gain of spatially restricted species
68	Species richness	GRAMINOID	msla_2.us	4	∆γ	Individual sites	-0.1823			Homogenization	Spatially restricted replaced by widespread species
69	Species richness	GRAMINOID	msla_3.us	4	∆γ	Individual sites	0.1054			Differentiation	Gain of spatially restricted species
70	Species richness	GRAMINOID	sevi.us	4	∆γ	Individual sites	-0.4055			Homogenization	Loss of spatially restricted species
71	Species richness	GRAMINOID	sier.us	4	∆γ	Individual sites	0.1178			Differentiation	Gain of spatially restricted species
72	Species richness	GRAMINOID	veluwe.nl	4	∆γ	Individual sites	0			Differentiation	Other situations
73	Species richness	LEGUME		4	∆α	Estimate across sites	-0.08	-0.46	0.3			7
74	Species richness	LEGUME		4	∆β	Estimate across sites	-0.07	-0.2	0.06			7
75	Species richness	LEGUME		4	∆γ	Estimate across sites	-0.13	-0.54	0.3			7
76	Species richness	LEGUME	azitwo.cn	4	∆α	Individual sites	-0.8503			Homogenization	Loss of spatially restricted species
77	Species richness	LEGUME	msla.us	4	∆α	Individual sites	0.231			Homogenization	Other situations
78	Species richness	LEGUME	msla_2.us	4	∆α	Individual sites	0			Little change in beta diversity	Other situations
79	Species richness	LEGUME	msla_3.us	4	∆α	Individual sites	0			Little change in beta diversity	Other situations
80	Species richness	LEGUME	sevi.us	4	∆α	Individual sites	0			Little change in beta diversity	Other situations
81	Species richness	LEGUME	sier.us	4	∆α	Individual sites	0.1733			Homogenization	Other situations
82	Species richness	LEGUME	veluwe.nl	4	∆α	Individual sites	0			Little change in beta diversity	Other situations
83	Species richness	LEGUME	azitwo.cn	4	∆β	Individual sites	-0.066			Homogenization	Loss of spatially restricted species
84	Species richness	LEGUME	msla.us	4	∆β	Individual sites	-0.231			Homogenization	Other situations
85	Species richness	LEGUME	msla_2.us	4	∆β	Individual sites	0			Little change in beta diversity	Other situations
86	Species richness	LEGUME	msla_3.us	4	∆β	Individual sites	0			Little change in beta diversity	Other situations
87	Species richness	LEGUME	sevi.us	4	∆β	Individual sites	0			Little change in beta diversity	Other situations
88	Species richness	LEGUME	sier.us	4	∆β	Individual sites	-0.1733			Homogenization	Other situations
89	Species richness	LEGUME	veluwe.nl	4	∆β	Individual sites	0			Little change in beta diversity	Other situations
90	Species richness	LEGUME	azitwo.cn	4	∆γ	Individual sites	-0.9163			Homogenization	Loss of spatially restricted species
91	Species richness	LEGUME	msla.us	4	∆γ	Individual sites	0			Homogenization	Other situations
92	Species richness	LEGUME	msla_2.us	4	∆γ	Individual sites	0			Little change in beta diversity	Other situations
93	Species richness	LEGUME	msla_3.us	4	∆γ	Individual sites	0			Little change in beta diversity	Other situations
94	Species richness	LEGUME	sevi.us	4	∆γ	Individual sites	0			Little change in beta diversity	Other situations
95	Species richness	LEGUME	sier.us	4	∆γ	Individual sites	0			Homogenization	Other situations
96	Species richness	LEGUME	veluwe.nl	4	∆γ	Individual sites	0			Little change in beta diversity	Other situations
97	Species richness	WOODY		4	∆α	Estimate across sites	-0.11	-1.78	1.8			1
98	Species richness	WOODY		4	∆β	Estimate across sites	-0.59	-4.59	3.34			1
99	Species richness	WOODY		4	∆γ	Estimate across sites	-0.69	-4.71	3.25			1
100	Species richness	WOODY	cdpt.us	4	∆α	Individual sites	0			Homogenization	Other situations
101	Species richness	WOODY	cdpt.us	4	∆β	Individual sites	-0.6931			Homogenization	Other situations
102	Species richness	WOODY	cdpt.us	4	∆γ	Individual sites	-0.6931			Homogenization	Other situations
