# Supplementary material for: Local nutrient addition drives plant diversity losses but not biotic homogenization in global grasslands
Source: Nat Commun. 2025 May 27;16:4903. doi: 10.1038/s41467-025-59166-7 (PMC12116774; doi:10.1038/s41467-025-59166-7)
Supplement: Supplementary file 4 — Source Data [file 41467_2025_59166_MOESM4_ESM.zip › source data/SFig1_data_source.csv]

	site_code	Continent	Habitat	Latitude	Longitude	First nutrient year	Year used
1	ahth.is	Europe	heathland	65.13335	-19.67206	2016	4
2	amlr.is	Europe	desert grassland	65.13335	-19.67206	2016	4
3	arch.us	North America	mixedgrass prairie	27.17034	-81.21828	2016	4
4	azi.cn	Asia	alpine grassland	33.67	101.87	2008	4
5	azitwo.cn	Asia	alpine grassland	33.58	101.53	2019	4
6	badlau.de	Europe	old field	51.392138	11.877969	2016	4
7	barta.us	North America	mixedgrass prairie	42.244586	-99.6518	2008	4
8	bayr.de	Europe	mesic grassland	49.91666667	11.58333333	2017	4
9	bnbt.us	North America	tallgrass prairie	39.597007	-95.086276	2018	4
10	bnch.us	North America	montane grassland	44.27668543	-121.9680169	2008	4, 14
11	bogong.au	Australia	alpine grassland	-36.874	147.254	2010	4, 14
12	burrawan.au	Australia	semiarid grassland	-27.736138	151.139131	2009	4
13	burren.ie	Europe	calcareous grassland	53.072023	-8.992624	2016	4
14	cbgb.us	North America	tallgrass prairie	41.78506667	-93.38538333	2010	4
15	cdcr.us	North America	tallgrass prairie	45.425	-93.2115	2008	4, 14
16	cdpt.us	North America	shortgrass prairie	41.206	-101.643	2008	4, 14
17	chilcas.ar	South America	mesic grassland	-36.275556	-58.265556	2014	4
18	comp.pt	Europe	annual grassland	38.82928	-8.791406	2013	4
19	cowi.ca	North America	old field	48.8088	-123.6301	2008	4, 14
20	elliot.us	North America	annual grassland	32.875	-117.052243	2009	4, 14
21	ethamc.au	Australia	desert grassland	-23.7563333	138.4742833	2014	4
22	ethass.au	Australia	desert grassland	-23.63861	138.39897	2014	4
23	frue.ch	Europe	pasture	47.114227	8.540831	2009	4
24	hall.us	North America	tallgrass prairie	36.871944	-86.70167	2008	4
25	hart.us	North America	shrub steppe	42.723745	-119.49767	2008	4
26	hero.uk	Europe	mesic grassland	51.411	-0.639	2008	4, 14
27	hopl.us	North America	annual grassland	39.01275343	-123.0603134	2008	4
28	jena.de	Europe	grassland	50.938	11.528347	2014	4
29	kbs.us	North America	old field	42.408986	-85.3909	2014	4
30	kibber.in	Asia	alpine grassland	32.31972667	78.00954	2012	4
31	kidman.au	Australia	savanna	-16.10846	130.9531	2015	4
32	kilp.fi	Europe	tundra grassland	69.0567	20.8747	2014	4
33	kiny.au	Australia	semiarid grassland	-36.2	143.75	2008	4, 14
34	koffler.ca	North America	pasture	44.024047	-79.535881	2011	4
35	konz.us	North America	tallgrass prairie	39.070856	-96.582821	2008	4, 14
36	lagoas.br	South America	cerrado	-20.982778	-51.798889	2017	4
37	lake.us	North America	tallgrass prairie	43.384683	-95.181052	2016	4
38	lancaster.uk	Europe	mesic grassland	53.98562471	-2.628417566	2009	4
39	look.us	North America	montane grassland	44.20517707	-122.1284473	2008	4, 14
40	marc.ar	South America	grassland	-37.71516	-57.42451	2012	4
41	mcla.us	North America	annual grassland	38.86427212	-122.4064063	2008	4
42	moab.us	North America	NA	38.782	-109.652	2019	4
43	msla.us	North America	grassland	46.664613	-114.0005227	2018	4
44	msla_2.us	North America	grassland	46.664887	-114.001321	2018	4
45	msla_3.us	North America	grassland	46.664744	-114.001678	2018	4
46	msum.us	North America	tallgrass prairie	46.86962418	-96.45352319	2017	4
47	mtca.au	Australia	savanna	-31.782138	117.610853	2009	4
48	nilla.au	Australia	old field	-36.896	146.007	2017	4
49	ping.au	Australia	old field	-32.496169	116.972947	2014	4
50	potrok.ar	South America	semiarid grassland	-51.91602778	-70.40744444	2016	4
51	rook.uk	Europe	mesic grassland	51.406	-0.644	2008	4
52	saana.fi	Europe	montane grassland	69.0368	20.8433	2015	4
53	sage.us	North America	montane grassland	39.43	-120.24	2008	4
54	saline.us	North America	mixedgrass prairie	39.05	-99.1	2008	4
55	sedg.us	North America	annual grassland	34.7	-120.0166667	2008	4
56	sereng.tz	Africa	savanna	-2.429387	34.857435	2009	4
57	sevi.us	North America	desert grassland	34.3592	-106.6905	2008	4, 14
58	sgs.us	North America	shortgrass prairie	40.81667	-104.76667	2008	4, 14
59	shps.us	North America	shrub steppe	44.257212	-112.205337	2008	4, 14
60	sier.us	North America	annual grassland	39.23550963	-121.2836963	2008	4
61	smith.us	North America	mesic grassland	48.20658068	-122.624754	2008	4
62	spin.us	North America	pasture	38.132222	-84.502778	2008	4, 14
63	sval.no	Europe	tundra grassland	78.69018	16.44712	2019	4
64	temple.us	North America	tallgrass prairie	31.044	-97.349	2008	4, 14
65	thth.is	Europe	heathland	65.90129	-17.08927	2016	4
66	tmlr.is	Europe	desert grassland	65.90129	-17.08927	2016	4
67	trel.us	North America	tallgrass prairie	40.075	-88.829	2009	4
68	ukul.za	Africa	mesic grassland	-29.670238	30.401051	2010	4
69	unc.us	North America	old field	36.00828	-79.020423	2008	4
70	valm.ch	Europe	alpine grassland	46.631345	10.372252	2009	4
71	veluwe.nl	Europe	old field	52.026547	5.807947	2018	4
72	yarra.au	Australia	mesic grassland	-33.613694	150.738031	2015	4
