# Supplementary material for: Local nutrient addition drives plant diversity losses but not biotic homogenization in global grasslands
Source: Nat Commun. 2025 May 27;16:4903. doi: 10.1038/s41467-025-59166-7 (PMC12116774; doi:10.1038/s41467-025-59166-7)
Supplement: Supplementary file 4 — Source Data [file 41467_2025_59166_MOESM4_ESM.zip › source data/SFig3_data_source.csv]

	Data type	Combi.id	site_code	Diversity across scales	l-95% CI	u-95% CI	Categories in six scenarios	Diversity value	Site covariates	Covariates value
1	Observed	Change in alpha diversity_Block distance	ahth.is	Change in average alpha diversity			Gain of spatially restricted species	0.0855	Block distance	NA
2	Observed	Change in alpha diversity_Block distance	amlr.is	Change in average alpha diversity			Gain of widespread species	0.2559	Block distance	NA
3	Observed	Change in alpha diversity_Block distance	arch.us	Change in average alpha diversity			Loss of widespread species	-0.2027	Block distance	71.36
4	Observed	Change in alpha diversity_Block distance	azi.cn	Change in average alpha diversity			Loss of widespread species	-0.1041	Block distance	57.95
5	Observed	Change in alpha diversity_Block distance	azitwo.cn	Change in average alpha diversity			Loss of widespread species	-0.6382	Block distance	NA
6	Observed	Change in alpha diversity_Block distance	badlau.de	Change in average alpha diversity			Loss of spatially restricted species	-0.1064	Block distance	51.93
7	Observed	Change in alpha diversity_Block distance	barta.us	Change in average alpha diversity			Loss of widespread species	-0.3003	Block distance	NA
8	Observed	Change in alpha diversity_Block distance	bayr.de	Change in average alpha diversity			Loss of spatially restricted species	-0.0552	Block distance	23.51
9	Observed	Change in alpha diversity_Block distance	bnbt.us	Change in average alpha diversity			Other situations	-0.0461	Block distance	986.183
10	Observed	Change in alpha diversity_Block distance	bnch.us	Change in average alpha diversity			Loss of widespread species	-0.1352	Block distance	249.844
11	Observed	Change in alpha diversity_Block distance	bogong.au	Change in average alpha diversity			Widespread replaced by spatially restricted species	-0.0596	Block distance	58.6
12	Observed	Change in alpha diversity_Block distance	burrawan.au	Change in average alpha diversity			Other situations	-0.4116	Block distance	665.45
13	Observed	Change in alpha diversity_Block distance	burren.ie	Change in average alpha diversity			Loss of widespread species	-0.6818	Block distance	132.79
14	Observed	Change in alpha diversity_Block distance	cbgb.us	Change in average alpha diversity			Loss of spatially restricted species	-0.0965	Block distance	1819.11
15	Observed	Change in alpha diversity_Block distance	cdcr.us	Change in average alpha diversity			Loss of widespread species	-0.8199	Block distance	101.91
16	Observed	Change in alpha diversity_Block distance	cdpt.us	Change in average alpha diversity			Loss of spatially restricted species	-0.3719	Block distance	NA
17	Observed	Change in alpha diversity_Block distance	chilcas.ar	Change in average alpha diversity			Loss of spatially restricted species	-0.1352	Block distance	846.38
18	Observed	Change in alpha diversity_Block distance	comp.pt	Change in average alpha diversity			Loss of widespread species	-0.3056	Block distance	107.24
19	Observed	Change in alpha diversity_Block distance	cowi.ca	Change in average alpha diversity			Loss of spatially restricted species	-0.4406	Block distance	NA
20	Observed	Change in alpha diversity_Block distance	elliot.us	Change in average alpha diversity			Loss of widespread species	-0.7554	Block distance	141
21	Observed	Change in alpha diversity_Block distance	ethamc.au	Change in average alpha diversity			Other situations	-0.0608	Block distance	352.17
22	Observed	Change in alpha diversity_Block distance	ethass.au	Change in average alpha diversity			Gain of spatially restricted species	0.4568	Block distance	122.19
23	Observed	Change in alpha diversity_Block distance	frue.ch	Change in average alpha diversity			Loss of widespread species	-0.2566	Block distance	NA
24	Observed	Change in alpha diversity_Block distance	hall.us	Change in average alpha diversity			Other situations	0	Block distance	61.45
25	Observed	Change in alpha diversity_Block distance	hart.us	Change in average alpha diversity			Gain of spatially restricted species	0.0781	Block distance	NA
26	Observed	Change in alpha diversity_Block distance	hero.uk	Change in average alpha diversity			Widespread replaced by spatially restricted species	-0.111	Block distance	147.802
27	Observed	Change in alpha diversity_Block distance	hopl.us	Change in average alpha diversity			Loss of widespread species	-0.6264	Block distance	60.996
28	Observed	Change in alpha diversity_Block distance	jena.de	Change in average alpha diversity			Other situations	0.0089	Block distance	195.07
29	Observed	Change in alpha diversity_Block distance	kbs.us	Change in average alpha diversity			Loss of spatially restricted species	-0.5726	Block distance	102.78
30	Observed	Change in alpha diversity_Block distance	kibber.in	Change in average alpha diversity			Loss of spatially restricted species	-0.0215	Block distance	481.13
31	Observed	Change in alpha diversity_Block distance	kidman.au	Change in average alpha diversity			Gain of spatially restricted species	0.1136	Block distance	NA
32	Observed	Change in alpha diversity_Block distance	kilp.fi	Change in average alpha diversity			Loss of widespread species	-0.1541	Block distance	200.345
33	Observed	Change in alpha diversity_Block distance	kiny.au	Change in average alpha diversity			Loss of widespread species	-0.2012	Block distance	23.04
34	Observed	Change in alpha diversity_Block distance	koffler.ca	Change in average alpha diversity			Loss of widespread species	-0.6188	Block distance	65.83
35	Observed	Change in alpha diversity_Block distance	konz.us	Change in average alpha diversity			Other situations	-0.023	Block distance	67.06
36	Observed	Change in alpha diversity_Block distance	lagoas.br	Change in average alpha diversity			Loss of widespread species	-0.5365	Block distance	451.97
37	Observed	Change in alpha diversity_Block distance	lake.us	Change in average alpha diversity			Loss of widespread species	-0.3587	Block distance	1245.06
38	Observed	Change in alpha diversity_Block distance	lancaster.uk	Change in average alpha diversity			Loss of spatially restricted species	-0.1413	Block distance	291.22
39	Observed	Change in alpha diversity_Block distance	look.us	Change in average alpha diversity			Loss of spatially restricted species	-0.1122	Block distance	63.926
40	Observed	Change in alpha diversity_Block distance	marc.ar	Change in average alpha diversity			Loss of widespread species	-0.1352	Block distance	63.92
41	Observed	Change in alpha diversity_Block distance	mcla.us	Change in average alpha diversity			Other situations	0	Block distance	58.659
42	Observed	Change in alpha diversity_Block distance	moab.us	Change in average alpha diversity			Other situations	-0.1114	Block distance	NA
43	Observed	Change in alpha diversity_Block distance	msla.us	Change in average alpha diversity			Loss of widespread species	-0.1309	Block distance	115.21
44	Observed	Change in alpha diversity_Block distance	msla_2.us	Change in average alpha diversity			Gain of spatially restricted species	0.1123	Block distance	498.56
45	Observed	Change in alpha diversity_Block distance	msla_3.us	Change in average alpha diversity			Loss of spatially restricted species	-0.0395	Block distance	105.94
46	Observed	Change in alpha diversity_Block distance	msum.us	Change in average alpha diversity			Loss of widespread species	-0.2701	Block distance	69.6338
47	Observed	Change in alpha diversity_Block distance	mtca.au	Change in average alpha diversity			Loss of spatially restricted species	-0.5304	Block distance	NA
48	Observed	Change in alpha diversity_Block distance	nilla.au	Change in average alpha diversity			Gain of spatially restricted species	0.2447	Block distance	51.76
49	Observed	Change in alpha diversity_Block distance	ping.au	Change in average alpha diversity			Loss of widespread species	-0.4836	Block distance	274.16
50	Observed	Change in alpha diversity_Block distance	potrok.ar	Change in average alpha diversity			Spatially restricted replaced by widespread species	0.0496	Block distance	188.92
51	Observed	Change in alpha diversity_Block distance	rook.uk	Change in average alpha diversity			Widespread replaced by spatially restricted species	-0.3021	Block distance	134.22
52	Observed	Change in alpha diversity_Block distance	saana.fi	Change in average alpha diversity			Loss of spatially restricted species	-0.4368	Block distance	155.727
53	Observed	Change in alpha diversity_Block distance	sage.us	Change in average alpha diversity			Widespread replaced by spatially restricted species	-0.0043	Block distance	805.66
54	Observed	Change in alpha diversity_Block distance	saline.us	Change in average alpha diversity			Loss of widespread species	-0.2662	Block distance	333.86
55	Observed	Change in alpha diversity_Block distance	sedg.us	Change in average alpha diversity			Loss of spatially restricted species	-0.6716	Block distance	51.24
56	Observed	Change in alpha diversity_Block distance	sereng.tz	Change in average alpha diversity			Loss of widespread species	-0.0773	Block distance	92.55
57	Observed	Change in alpha diversity_Block distance	sevi.us	Change in average alpha diversity			Loss of spatially restricted species	-0.0675	Block distance	NA
58	Observed	Change in alpha diversity_Block distance	sgs.us	Change in average alpha diversity			Spatially restricted replaced by widespread species	0.1797	Block distance	NA
59	Observed	Change in alpha diversity_Block distance	shps.us	Change in average alpha diversity			Loss of spatially restricted species	-0.336	Block distance	113.53
60	Observed	Change in alpha diversity_Block distance	sier.us	Change in average alpha diversity			Gain of spatially restricted species	0.364	Block distance	NA
61	Observed	Change in alpha diversity_Block distance	smith.us	Change in average alpha diversity			Loss of spatially restricted species	-0.0795	Block distance	88.45
62	Observed	Change in alpha diversity_Block distance	spin.us	Change in average alpha diversity			Loss of widespread species	-0.3662	Block distance	NA
63	Observed	Change in alpha diversity_Block distance	sval.no	Change in average alpha diversity			Gain of spatially restricted species	0.0477	Block distance	NA
64	Observed	Change in alpha diversity_Block distance	temple.us	Change in average alpha diversity			Loss of widespread species	-0.3568	Block distance	55.82
65	Observed	Change in alpha diversity_Block distance	thth.is	Change in average alpha diversity			Loss of widespread species	-0.2098	Block distance	1027.1
66	Observed	Change in alpha diversity_Block distance	tmlr.is	Change in average alpha diversity			Loss of spatially restricted species	-0.0351	Block distance	928.67
67	Observed	Change in alpha diversity_Block distance	trel.us	Change in average alpha diversity			Loss of widespread species	-0.2379	Block distance	NA
68	Observed	Change in alpha diversity_Block distance	ukul.za	Change in average alpha diversity			Loss of widespread species	-0.0907	Block distance	69.8175
69	Observed	Change in alpha diversity_Block distance	unc.us	Change in average alpha diversity			Loss of spatially restricted species	-0.6256	Block distance	NA
70	Observed	Change in alpha diversity_Block distance	valm.ch	Change in average alpha diversity			Loss of widespread species	-0.307	Block distance	467.6
71	Observed	Change in alpha diversity_Block distance	veluwe.nl	Change in average alpha diversity			Gain of spatially restricted species	0.1149	Block distance	NA
72	Observed	Change in alpha diversity_Block distance	yarra.au	Change in average alpha diversity			Loss of spatially restricted species	-0.3054	Block distance	105.75
73	Predicted	Change in alpha diversity_Block distance		Change in average alpha diversity	-0.3157	-0.1415		-0.2278	Block distance	23.04
74	Predicted	Change in alpha diversity_Block distance		Change in average alpha diversity	-0.3125	-0.1428		-0.2268	Block distance	41.1821
75	Predicted	Change in alpha diversity_Block distance		Change in average alpha diversity	-0.3096	-0.1441		-0.2257	Block distance	59.3242
76	Predicted	Change in alpha diversity_Block distance		Change in average alpha diversity	-0.3063	-0.1452		-0.2245	Block distance	77.4664
77	Predicted	Change in alpha diversity_Block distance		Change in average alpha diversity	-0.3037	-0.1453		-0.2231	Block distance	95.6085
78	Predicted	Change in alpha diversity_Block distance		Change in average alpha diversity	-0.3005	-0.1458		-0.2219	Block distance	113.7506
79	Predicted	Change in alpha diversity_Block distance		Change in average alpha diversity	-0.2983	-0.1463		-0.2209	Block distance	131.8927
80	Predicted	Change in alpha diversity_Block distance		Change in average alpha diversity	-0.296	-0.1467		-0.2197	Block distance	150.0348
81	Predicted	Change in alpha diversity_Block distance		Change in average alpha diversity	-0.2936	-0.1464		-0.2186	Block distance	168.177
82	Predicted	Change in alpha diversity_Block distance		Change in average alpha diversity	-0.2915	-0.146		-0.2173	Block distance	186.3191
83	Predicted	Change in alpha diversity_Block distance		Change in average alpha diversity	-0.2894	-0.1456		-0.2162	Block distance	204.4612
84	Predicted	Change in alpha diversity_Block distance		Change in average alpha diversity	-0.2876	-0.1453		-0.2149	Block distance	222.6033
85	Predicted	Change in alpha diversity_Block distance		Change in average alpha diversity	-0.2861	-0.1446		-0.2136	Block distance	240.7455
86	Predicted	Change in alpha diversity_Block distance		Change in average alpha diversity	-0.2845	-0.1435		-0.2125	Block distance	258.8876
87	Predicted	Change in alpha diversity_Block distance		Change in average alpha diversity	-0.283	-0.1428		-0.2113	Block distance	277.0297
88	Predicted	Change in alpha diversity_Block distance		Change in average alpha diversity	-0.2815	-0.1415		-0.2103	Block distance	295.1718
89	Predicted	Change in alpha diversity_Block distance		Change in average alpha diversity	-0.2808	-0.1401		-0.2094	Block distance	313.3139
90	Predicted	Change in alpha diversity_Block distance		Change in average alpha diversity	-0.2802	-0.139		-0.2083	Block distance	331.4561
91	Predicted	Change in alpha diversity_Block distance		Change in average alpha diversity	-0.2798	-0.1374		-0.2069	Block distance	349.5982
92	Predicted	Change in alpha diversity_Block distance		Change in average alpha diversity	-0.2793	-0.1353		-0.2058	Block distance	367.7403
93	Predicted	Change in alpha diversity_Block distance		Change in average alpha diversity	-0.2789	-0.1336		-0.2045	Block distance	385.8824
94	Predicted	Change in alpha diversity_Block distance		Change in average alpha diversity	-0.2785	-0.1314		-0.2036	Block distance	404.0245
95	Predicted	Change in alpha diversity_Block distance		Change in average alpha diversity	-0.2785	-0.1291		-0.2026	Block distance	422.1667
96	Predicted	Change in alpha diversity_Block distance		Change in average alpha diversity	-0.2792	-0.1266		-0.2014	Block distance	440.3088
97	Predicted	Change in alpha diversity_Block distance		Change in average alpha diversity	-0.2795	-0.1236		-0.2004	Block distance	458.4509
98	Predicted	Change in alpha diversity_Block distance		Change in average alpha diversity	-0.2805	-0.1208		-0.1992	Block distance	476.593
99	Predicted	Change in alpha diversity_Block distance		Change in average alpha diversity	-0.2813	-0.1182		-0.198	Block distance	494.7352
100	Predicted	Change in alpha diversity_Block distance		Change in average alpha diversity	-0.2818	-0.1153		-0.1967	Block distance	512.8773
101	Predicted	Change in alpha diversity_Block distance		Change in average alpha diversity	-0.2825	-0.1119		-0.1957	Block distance	531.0194
102	Predicted	Change in alpha diversity_Block distance		Change in average alpha diversity	-0.2832	-0.1088		-0.1949	Block distance	549.1615
103	Predicted	Change in alpha diversity_Block distance		Change in average alpha diversity	-0.2842	-0.1054		-0.1937	Block distance	567.3036
104	Predicted	Change in alpha diversity_Block distance		Change in average alpha diversity	-0.2846	-0.1021		-0.1923	Block distance	585.4458
105	Predicted	Change in alpha diversity_Block distance		Change in average alpha diversity	-0.2858	-0.0987		-0.1912	Block distance	603.5879
106	Predicted	Change in alpha diversity_Block distance		Change in average alpha diversity	-0.2875	-0.0955		-0.1902	Block distance	621.73
107	Predicted	Change in alpha diversity_Block distance		Change in average alpha diversity	-0.289	-0.092		-0.1891	Block distance	639.8721
108	Predicted	Change in alpha diversity_Block distance		Change in average alpha diversity	-0.2902	-0.0882		-0.188	Block distance	658.0142
109	Predicted	Change in alpha diversity_Block distance		Change in average alpha diversity	-0.2912	-0.0844		-0.187	Block distance	676.1564
110	Predicted	Change in alpha diversity_Block distance		Change in average alpha diversity	-0.2925	-0.0806		-0.1859	Block distance	694.2985
111	Predicted	Change in alpha diversity_Block distance		Change in average alpha diversity	-0.2941	-0.0773		-0.1847	Block distance	712.4406
112	Predicted	Change in alpha diversity_Block distance		Change in average alpha diversity	-0.2957	-0.0735		-0.1837	Block distance	730.5827
113	Predicted	Change in alpha diversity_Block distance		Change in average alpha diversity	-0.2967	-0.0696		-0.1823	Block distance	748.7248
114	Predicted	Change in alpha diversity_Block distance		Change in average alpha diversity	-0.2985	-0.0655		-0.1812	Block distance	766.867
115	Predicted	Change in alpha diversity_Block distance		Change in average alpha diversity	-0.3006	-0.0609		-0.1799	Block distance	785.0091
116	Predicted	Change in alpha diversity_Block distance		Change in average alpha diversity	-0.3016	-0.0571		-0.1789	Block distance	803.1512
117	Predicted	Change in alpha diversity_Block distance		Change in average alpha diversity	-0.3032	-0.0536		-0.1777	Block distance	821.2933
118	Predicted	Change in alpha diversity_Block distance		Change in average alpha diversity	-0.3052	-0.0499		-0.1763	Block distance	839.4355
119	Predicted	Change in alpha diversity_Block distance		Change in average alpha diversity	-0.3072	-0.0452		-0.1754	Block distance	857.5776
120	Predicted	Change in alpha diversity_Block distance		Change in average alpha diversity	-0.3089	-0.0415		-0.1743	Block distance	875.7197
121	Predicted	Change in alpha diversity_Block distance		Change in average alpha diversity	-0.3101	-0.0374		-0.173	Block distance	893.8618
122	Predicted	Change in alpha diversity_Block distance		Change in average alpha diversity	-0.3122	-0.0335		-0.1719	Block distance	912.0039
123	Predicted	Change in alpha diversity_Block distance		Change in average alpha diversity	-0.3137	-0.0291		-0.1708	Block distance	930.1461
124	Predicted	Change in alpha diversity_Block distance		Change in average alpha diversity	-0.3156	-0.0248		-0.1694	Block distance	948.2882
125	Predicted	Change in alpha diversity_Block distance		Change in average alpha diversity	-0.3175	-0.0202		-0.1682	Block distance	966.4303
126	Predicted	Change in alpha diversity_Block distance		Change in average alpha diversity	-0.3195	-0.0157		-0.1671	Block distance	984.5724
127	Predicted	Change in alpha diversity_Block distance		Change in average alpha diversity	-0.3212	-0.0108		-0.1659	Block distance	1002.7145
128	Predicted	Change in alpha diversity_Block distance		Change in average alpha diversity	-0.3234	-0.0065		-0.1647	Block distance	1020.8567
129	Predicted	Change in alpha diversity_Block distance		Change in average alpha diversity	-0.3255	-0.0028		-0.1638	Block distance	1038.9988
130	Predicted	Change in alpha diversity_Block distance		Change in average alpha diversity	-0.3276	0.0015		-0.1626	Block distance	1057.1409
131	Predicted	Change in alpha diversity_Block distance		Change in average alpha diversity	-0.3299	0.0062		-0.1612	Block distance	1075.283
132	Predicted	Change in alpha diversity_Block distance		Change in average alpha diversity	-0.3322	0.0107		-0.1599	Block distance	1093.4252
133	Predicted	Change in alpha diversity_Block distance		Change in average alpha diversity	-0.3343	0.0148		-0.159	Block distance	1111.5673
134	Predicted	Change in alpha diversity_Block distance		Change in average alpha diversity	-0.3371	0.0188		-0.158	Block distance	1129.7094
135	Predicted	Change in alpha diversity_Block distance		Change in average alpha diversity	-0.3395	0.0235		-0.1567	Block distance	1147.8515
136	Predicted	Change in alpha diversity_Block distance		Change in average alpha diversity	-0.3414	0.0278		-0.1555	Block distance	1165.9936
137	Predicted	Change in alpha diversity_Block distance		Change in average alpha diversity	-0.3432	0.0318		-0.1545	Block distance	1184.1358
138	Predicted	Change in alpha diversity_Block distance		Change in average alpha diversity	-0.345	0.0356		-0.1533	Block distance	1202.2779
139	Predicted	Change in alpha diversity_Block distance		Change in average alpha diversity	-0.3477	0.0401		-0.1519	Block distance	1220.42
140	Predicted	Change in alpha diversity_Block distance		Change in average alpha diversity	-0.3497	0.044		-0.1507	Block distance	1238.5621
141	Predicted	Change in alpha diversity_Block distance		Change in average alpha diversity	-0.3515	0.0483		-0.1494	Block distance	1256.7042
142	Predicted	Change in alpha diversity_Block distance		Change in average alpha diversity	-0.353	0.0519		-0.1484	Block distance	1274.8464
143	Predicted	Change in alpha diversity_Block distance		Change in average alpha diversity	-0.3557	0.0567		-0.1469	Block distance	1292.9885
144	Predicted	Change in alpha diversity_Block distance		Change in average alpha diversity	-0.3583	0.0618		-0.1456	Block distance	1311.1306
145	Predicted	Change in alpha diversity_Block distance		Change in average alpha diversity	-0.3605	0.0663		-0.1447	Block distance	1329.2727
146	Predicted	Change in alpha diversity_Block distance		Change in average alpha diversity	-0.3628	0.0707		-0.1436	Block distance	1347.4148
147	Predicted	Change in alpha diversity_Block distance		Change in average alpha diversity	-0.3649	0.0747		-0.1424	Block distance	1365.557
148	Predicted	Change in alpha diversity_Block distance		Change in average alpha diversity	-0.3676	0.079		-0.1412	Block distance	1383.6991
149	Predicted	Change in alpha diversity_Block distance		Change in average alpha diversity	-0.3703	0.0835		-0.1399	Block distance	1401.8412
150	Predicted	Change in alpha diversity_Block distance		Change in average alpha diversity	-0.3726	0.0878		-0.1386	Block distance	1419.9833
151	Predicted	Change in alpha diversity_Block distance		Change in average alpha diversity	-0.3753	0.0928		-0.1372	Block distance	1438.1255
152	Predicted	Change in alpha diversity_Block distance		Change in average alpha diversity	-0.3779	0.0968		-0.136	Block distance	1456.2676
153	Predicted	Change in alpha diversity_Block distance		Change in average alpha diversity	-0.3807	0.1005		-0.1349	Block distance	1474.4097
154	Predicted	Change in alpha diversity_Block distance		Change in average alpha diversity	-0.3831	0.1045		-0.1338	Block distance	1492.5518
155	Predicted	Change in alpha diversity_Block distance		Change in average alpha diversity	-0.3859	0.1089		-0.1326	Block distance	1510.6939
156	Predicted	Change in alpha diversity_Block distance		Change in average alpha diversity	-0.3886	0.1133		-0.1313	Block distance	1528.8361
157	Predicted	Change in alpha diversity_Block distance		Change in average alpha diversity	-0.3908	0.1177		-0.1303	Block distance	1546.9782
158	Predicted	Change in alpha diversity_Block distance		Change in average alpha diversity	-0.3931	0.1219		-0.129	Block distance	1565.1203
159	Predicted	Change in alpha diversity_Block distance		Change in average alpha diversity	-0.3948	0.1267		-0.128	Block distance	1583.2624
160	Predicted	Change in alpha diversity_Block distance		Change in average alpha diversity	-0.3968	0.1316		-0.127	Block distance	1601.4045
161	Predicted	Change in alpha diversity_Block distance		Change in average alpha diversity	-0.3988	0.1359		-0.1258	Block distance	1619.5467
162	Predicted	Change in alpha diversity_Block distance		Change in average alpha diversity	-0.4008	0.1404		-0.1246	Block distance	1637.6888
163	Predicted	Change in alpha diversity_Block distance		Change in average alpha diversity	-0.4025	0.1447		-0.1233	Block distance	1655.8309
164	Predicted	Change in alpha diversity_Block distance		Change in average alpha diversity	-0.4043	0.1496		-0.1221	Block distance	1673.973
165	Predicted	Change in alpha diversity_Block distance		Change in average alpha diversity	-0.4061	0.1543		-0.1209	Block distance	1692.1152
166	Predicted	Change in alpha diversity_Block distance		Change in average alpha diversity	-0.4079	0.1589		-0.1197	Block distance	1710.2573
167	Predicted	Change in alpha diversity_Block distance		Change in average alpha diversity	-0.4103	0.1636		-0.1185	Block distance	1728.3994
168	Predicted	Change in alpha diversity_Block distance		Change in average alpha diversity	-0.4123	0.1687		-0.1172	Block distance	1746.5415
169	Predicted	Change in alpha diversity_Block distance		Change in average alpha diversity	-0.4147	0.1735		-0.116	Block distance	1764.6836
170	Predicted	Change in alpha diversity_Block distance		Change in average alpha diversity	-0.4168	0.1783		-0.1148	Block distance	1782.8258
171	Predicted	Change in alpha diversity_Block distance		Change in average alpha diversity	-0.4193	0.1829		-0.1136	Block distance	1800.9679
172	Predicted	Change in alpha diversity_Block distance		Change in average alpha diversity	-0.422	0.1875		-0.1125	Block distance	1819.11
173	Observed	Change in alpha diversity_Drought index	ahth.is	Change in average alpha diversity			Gain of spatially restricted species	0.0855	Drought index	0.431
174	Observed	Change in alpha diversity_Drought index	amlr.is	Change in average alpha diversity			Gain of widespread species	0.2559	Drought index	0.431
175	Observed	Change in alpha diversity_Drought index	arch.us	Change in average alpha diversity			Loss of widespread species	-0.2027	Drought index	0.924
176	Observed	Change in alpha diversity_Drought index	azi.cn	Change in average alpha diversity			Loss of widespread species	-0.1041	Drought index	1.0101
177	Observed	Change in alpha diversity_Drought index	azitwo.cn	Change in average alpha diversity			Loss of widespread species	-0.6382	Drought index	0.915
178	Observed	Change in alpha diversity_Drought index	badlau.de	Change in average alpha diversity			Loss of spatially restricted species	-0.1064	Drought index	1.6629
179	Observed	Change in alpha diversity_Drought index	barta.us	Change in average alpha diversity			Loss of widespread species	-0.3003	Drought index	1.4978
180	Observed	Change in alpha diversity_Drought index	bayr.de	Change in average alpha diversity			Loss of spatially restricted species	-0.0552	Drought index	1.2486
181	Observed	Change in alpha diversity_Drought index	bnbt.us	Change in average alpha diversity			Other situations	-0.0461	Drought index	1.1251
182	Observed	Change in alpha diversity_Drought index	bnch.us	Change in average alpha diversity			Loss of widespread species	-0.1352	Drought index	0.7186
183	Observed	Change in alpha diversity_Drought index	bogong.au	Change in average alpha diversity			Widespread replaced by spatially restricted species	-0.0596	Drought index	0.8142
184	Observed	Change in alpha diversity_Drought index	burrawan.au	Change in average alpha diversity			Other situations	-0.4116	Drought index	2.2272
185	Observed	Change in alpha diversity_Drought index	burren.ie	Change in average alpha diversity			Loss of widespread species	-0.6818	Drought index	0.4722
186	Observed	Change in alpha diversity_Drought index	cbgb.us	Change in average alpha diversity			Loss of spatially restricted species	-0.0965	Drought index	1.1935
187	Observed	Change in alpha diversity_Drought index	cdcr.us	Change in average alpha diversity			Loss of widespread species	-0.8199	Drought index	1.2231
188	Observed	Change in alpha diversity_Drought index	cdpt.us	Change in average alpha diversity			Loss of spatially restricted species	-0.3719	Drought index	2.125
189	Observed	Change in alpha diversity_Drought index	chilcas.ar	Change in average alpha diversity			Loss of spatially restricted species	-0.1352	Drought index	1.0894
190	Observed	Change in alpha diversity_Drought index	comp.pt	Change in average alpha diversity			Loss of widespread species	-0.3056	Drought index	1.9034
191	Observed	Change in alpha diversity_Drought index	cowi.ca	Change in average alpha diversity			Loss of spatially restricted species	-0.4406	Drought index	0.3924
192	Observed	Change in alpha diversity_Drought index	elliot.us	Change in average alpha diversity			Loss of widespread species	-0.7554	Drought index	5.739
193	Observed	Change in alpha diversity_Drought index	ethamc.au	Change in average alpha diversity			Other situations	-0.0608	Drought index	11.7357
194	Observed	Change in alpha diversity_Drought index	ethass.au	Change in average alpha diversity			Gain of spatially restricted species	0.4568	Drought index	11.7357
195	Observed	Change in alpha diversity_Drought index	frue.ch	Change in average alpha diversity			Loss of widespread species	-0.2566	Drought index	0.5562
196	Observed	Change in alpha diversity_Drought index	hall.us	Change in average alpha diversity			Other situations	0	Drought index	0.9103
197	Observed	Change in alpha diversity_Drought index	hart.us	Change in average alpha diversity			Gain of spatially restricted species	0.0781	Drought index	5.3214
198	Observed	Change in alpha diversity_Drought index	hero.uk	Change in average alpha diversity			Widespread replaced by spatially restricted species	-0.111	Drought index	0.8461
199	Observed	Change in alpha diversity_Drought index	hopl.us	Change in average alpha diversity			Loss of widespread species	-0.6264	Drought index	1.1821
200	Observed	Change in alpha diversity_Drought index	jena.de	Change in average alpha diversity			Other situations	0.0089	Drought index	1.0841
201	Observed	Change in alpha diversity_Drought index	kbs.us	Change in average alpha diversity			Loss of spatially restricted species	-0.5726	Drought index	0.9322
202	Observed	Change in alpha diversity_Drought index	kibber.in	Change in average alpha diversity			Loss of spatially restricted species	-0.0215	Drought index	1.8721
203	Observed	Change in alpha diversity_Drought index	kidman.au	Change in average alpha diversity			Gain of spatially restricted species	0.1136	Drought index	2.4653
204	Observed	Change in alpha diversity_Drought index	kilp.fi	Change in average alpha diversity			Loss of widespread species	-0.1541	Drought index	0.521
205	Observed	Change in alpha diversity_Drought index	kiny.au	Change in average alpha diversity			Loss of widespread species	-0.2012	Drought index	3.3217
206	Observed	Change in alpha diversity_Drought index	koffler.ca	Change in average alpha diversity			Loss of widespread species	-0.6188	Drought index	0.8423
207	Observed	Change in alpha diversity_Drought index	konz.us	Change in average alpha diversity			Other situations	-0.023	Drought index	1.2785
208	Observed	Change in alpha diversity_Drought index	lagoas.br	Change in average alpha diversity			Loss of widespread species	-0.5365	Drought index	1.1472
209	Observed	Change in alpha diversity_Drought index	lake.us	Change in average alpha diversity			Loss of widespread species	-0.3587	Drought index	1.0067
210	Observed	Change in alpha diversity_Drought index	lancaster.uk	Change in average alpha diversity			Loss of spatially restricted species	-0.1413	Drought index	0.4795
211	Observed	Change in alpha diversity_Drought index	look.us	Change in average alpha diversity			Loss of spatially restricted species	-0.1122	Drought index	0.5294
212	Observed	Change in alpha diversity_Drought index	marc.ar	Change in average alpha diversity			Loss of widespread species	-0.1352	Drought index	1.1273
213	Observed	Change in alpha diversity_Drought index	mcla.us	Change in average alpha diversity			Other situations	0	Drought index	1.7701
214	Observed	Change in alpha diversity_Drought index	moab.us	Change in average alpha diversity			Other situations	-0.1114	Drought index	7.5159
215	Observed	Change in alpha diversity_Drought index	msla.us	Change in average alpha diversity			Loss of widespread species	-0.1309	Drought index	2.2953
216	Observed	Change in alpha diversity_Drought index	msla_2.us	Change in average alpha diversity			Gain of spatially restricted species	0.1123	Drought index	2.2953
217	Observed	Change in alpha diversity_Drought index	msla_3.us	Change in average alpha diversity			Loss of spatially restricted species	-0.0395	Drought index	2.2953
218	Observed	Change in alpha diversity_Drought index	msum.us	Change in average alpha diversity			Loss of widespread species	-0.2701	Drought index	1.3042
219	Observed	Change in alpha diversity_Drought index	mtca.au	Change in average alpha diversity			Loss of spatially restricted species	-0.5304	Drought index	6.0902
220	Observed	Change in alpha diversity_Drought index	nilla.au	Change in average alpha diversity			Gain of spatially restricted species	0.2447	Drought index	1.3726
221	Observed	Change in alpha diversity_Drought index	ping.au	Change in average alpha diversity			Loss of widespread species	-0.4836	Drought index	3.3907
222	Observed	Change in alpha diversity_Drought index	potrok.ar	Change in average alpha diversity			Spatially restricted replaced by widespread species	0.0496	Drought index	3.554
223	Observed	Change in alpha diversity_Drought index	rook.uk	Change in average alpha diversity			Widespread replaced by spatially restricted species	-0.3021	Drought index	0.8461
224	Observed	Change in alpha diversity_Drought index	saana.fi	Change in average alpha diversity			Loss of spatially restricted species	-0.4368	Drought index	0.5258
225	Observed	Change in alpha diversity_Drought index	sage.us	Change in average alpha diversity			Widespread replaced by spatially restricted species	-0.0043	Drought index	1.2352
226	Observed	Change in alpha diversity_Drought index	saline.us	Change in average alpha diversity			Loss of widespread species	-0.2662	Drought index	2.065
227	Observed	Change in alpha diversity_Drought index	sedg.us	Change in average alpha diversity			Loss of spatially restricted species	-0.6716	Drought index	3.2951
228	Observed	Change in alpha diversity_Drought index	sereng.tz	Change in average alpha diversity			Loss of widespread species	-0.0773	Drought index	1.7422
229	Observed	Change in alpha diversity_Drought index	sevi.us	Change in average alpha diversity			Loss of spatially restricted species	-0.0675	Drought index	7.2846
230	Observed	Change in alpha diversity_Drought index	sgs.us	Change in average alpha diversity			Spatially restricted replaced by widespread species	0.1797	Drought index	3.0077
231	Observed	Change in alpha diversity_Drought index	shps.us	Change in average alpha diversity			Loss of spatially restricted species	-0.336	Drought index	2.5856
232	Observed	Change in alpha diversity_Drought index	sier.us	Change in average alpha diversity			Gain of spatially restricted species	0.364	Drought index	1.5979
233	Observed	Change in alpha diversity_Drought index	smith.us	Change in average alpha diversity			Loss of spatially restricted species	-0.0795	Drought index	1.0857
234	Observed	Change in alpha diversity_Drought index	spin.us	Change in average alpha diversity			Loss of widespread species	-0.3662	Drought index	0.8999
235	Observed	Change in alpha diversity_Drought index	sval.no	Change in average alpha diversity			Gain of spatially restricted species	0.0477	Drought index	1.0355
236	Observed	Change in alpha diversity_Drought index	temple.us	Change in average alpha diversity			Loss of widespread species	-0.3568	Drought index	1.9783
237	Observed	Change in alpha diversity_Drought index	thth.is	Change in average alpha diversity			Loss of widespread species	-0.2098	Drought index	0.5467
238	Observed	Change in alpha diversity_Drought index	tmlr.is	Change in average alpha diversity			Loss of spatially restricted species	-0.0351	Drought index	0.5467
239	Observed	Change in alpha diversity_Drought index	trel.us	Change in average alpha diversity			Loss of widespread species	-0.2379	Drought index	1.0146
240	Observed	Change in alpha diversity_Drought index	ukul.za	Change in average alpha diversity			Loss of widespread species	-0.0907	Drought index	1.3649
241	Observed	Change in alpha diversity_Drought index	unc.us	Change in average alpha diversity			Loss of spatially restricted species	-0.6256	Drought index	1.0965
242	Observed	Change in alpha diversity_Drought index	valm.ch	Change in average alpha diversity			Loss of widespread species	-0.307	Drought index	0.4719
243	Observed	Change in alpha diversity_Drought index	veluwe.nl	Change in average alpha diversity			Gain of spatially restricted species	0.1149	Drought index	0.9489
244	Observed	Change in alpha diversity_Drought index	yarra.au	Change in average alpha diversity			Loss of spatially restricted species	-0.3054	Drought index	1.6126
245	Predicted	Change in alpha diversity_Drought index		Change in average alpha diversity	-0.3023	-0.1456		-0.2227	Drought index	0.3924
246	Predicted	Change in alpha diversity_Drought index		Change in average alpha diversity	-0.2988	-0.1453		-0.2205	Drought index	0.507
247	Predicted	Change in alpha diversity_Drought index		Change in average alpha diversity	-0.2946	-0.1452		-0.2184	Drought index	0.6216
248	Predicted	Change in alpha diversity_Drought index		Change in average alpha diversity	-0.2903	-0.1446		-0.216	Drought index	0.7361
249	Predicted	Change in alpha diversity_Drought index		Change in average alpha diversity	-0.2865	-0.144		-0.2138	Drought index	0.8507
250	Predicted	Change in alpha diversity_Drought index		Change in average alpha diversity	-0.2834	-0.1433		-0.2117	Drought index	0.9653
251	Predicted	Change in alpha diversity_Drought index		Change in average alpha diversity	-0.2796	-0.1426		-0.2093	Drought index	1.0799
252	Predicted	Change in alpha diversity_Drought index		Change in average alpha diversity	-0.2762	-0.142		-0.207	Drought index	1.1945
253	Predicted	Change in alpha diversity_Drought index		Change in average alpha diversity	-0.2735	-0.1406		-0.205	Drought index	1.309
254	Predicted	Change in alpha diversity_Drought index		Change in average alpha diversity	-0.2705	-0.1391		-0.2028	Drought index	1.4236
255	Predicted	Change in alpha diversity_Drought index		Change in average alpha diversity	-0.2671	-0.1379		-0.2007	Drought index	1.5382
256	Predicted	Change in alpha diversity_Drought index		Change in average alpha diversity	-0.2641	-0.1361		-0.1985	Drought index	1.6528
257	Predicted	Change in alpha diversity_Drought index		Change in average alpha diversity	-0.2615	-0.1346		-0.1964	Drought index	1.7673
258	Predicted	Change in alpha diversity_Drought index		Change in average alpha diversity	-0.2586	-0.1323		-0.1942	Drought index	1.8819
259	Predicted	Change in alpha diversity_Drought index		Change in average alpha diversity	-0.2566	-0.1302		-0.192	Drought index	1.9965
260	Predicted	Change in alpha diversity_Drought index		Change in average alpha diversity	-0.2542	-0.1277		-0.1898	Drought index	2.1111
261	Predicted	Change in alpha diversity_Drought index		Change in average alpha diversity	-0.2524	-0.1251		-0.1876	Drought index	2.2257
262	Predicted	Change in alpha diversity_Drought index		Change in average alpha diversity	-0.2503	-0.1226		-0.1855	Drought index	2.3402
263	Predicted	Change in alpha diversity_Drought index		Change in average alpha diversity	-0.2492	-0.1202		-0.1833	Drought index	2.4548
264	Predicted	Change in alpha diversity_Drought index		Change in average alpha diversity	-0.2477	-0.1171		-0.1809	Drought index	2.5694
265	Predicted	Change in alpha diversity_Drought index		Change in average alpha diversity	-0.2458	-0.1137		-0.1788	Drought index	2.684
266	Predicted	Change in alpha diversity_Drought index		Change in average alpha diversity	-0.2446	-0.1107		-0.1767	Drought index	2.7986
267	Predicted	Change in alpha diversity_Drought index		Change in average alpha diversity	-0.2432	-0.1074		-0.1746	Drought index	2.9131
268	Predicted	Change in alpha diversity_Drought index		Change in average alpha diversity	-0.2422	-0.104		-0.1722	Drought index	3.0277
269	Predicted	Change in alpha diversity_Drought index		Change in average alpha diversity	-0.2413	-0.1		-0.1701	Drought index	3.1423
270	Predicted	Change in alpha diversity_Drought index		Change in average alpha diversity	-0.2407	-0.0962		-0.1679	Drought index	3.2569
271	Predicted	Change in alpha diversity_Drought index		Change in average alpha diversity	-0.24	-0.0926		-0.1658	Drought index	3.3714
272	Predicted	Change in alpha diversity_Drought index		Change in average alpha diversity	-0.2392	-0.0887		-0.1636	Drought index	3.486
273	Predicted	Change in alpha diversity_Drought index		Change in average alpha diversity	-0.2385	-0.0845		-0.1614	Drought index	3.6006
274	Predicted	Change in alpha diversity_Drought index		Change in average alpha diversity	-0.2376	-0.0808		-0.1593	Drought index	3.7152
275	Predicted	Change in alpha diversity_Drought index		Change in average alpha diversity	-0.2373	-0.0767		-0.157	Drought index	3.8298
276	Predicted	Change in alpha diversity_Drought index		Change in average alpha diversity	-0.2371	-0.072		-0.1545	Drought index	3.9443
277	Predicted	Change in alpha diversity_Drought index		Change in average alpha diversity	-0.2373	-0.0677		-0.1521	Drought index	4.0589
278	Predicted	Change in alpha diversity_Drought index		Change in average alpha diversity	-0.2368	-0.0634		-0.1499	Drought index	4.1735
279	Predicted	Change in alpha diversity_Drought index		Change in average alpha diversity	-0.237	-0.0584		-0.1476	Drought index	4.2881
280	Predicted	Change in alpha diversity_Drought index		Change in average alpha diversity	-0.2372	-0.0538		-0.1453	Drought index	4.4026
281	Predicted	Change in alpha diversity_Drought index		Change in average alpha diversity	-0.237	-0.0495		-0.1431	Drought index	4.5172
282	Predicted	Change in alpha diversity_Drought index		Change in average alpha diversity	-0.2375	-0.0444		-0.1407	Drought index	4.6318
283	Predicted	Change in alpha diversity_Drought index		Change in average alpha diversity	-0.2374	-0.0398		-0.1384	Drought index	4.7464
284	Predicted	Change in alpha diversity_Drought index		Change in average alpha diversity	-0.238	-0.0351		-0.1363	Drought index	4.861
285	Predicted	Change in alpha diversity_Drought index		Change in average alpha diversity	-0.2385	-0.0302		-0.1341	Drought index	4.9755
286	Predicted	Change in alpha diversity_Drought index		Change in average alpha diversity	-0.2391	-0.0255		-0.1319	Drought index	5.0901
287	Predicted	Change in alpha diversity_Drought index		Change in average alpha diversity	-0.2397	-0.0206		-0.1298	Drought index	5.2047
288	Predicted	Change in alpha diversity_Drought index		Change in average alpha diversity	-0.2401	-0.0158		-0.1276	Drought index	5.3193
289	Predicted	Change in alpha diversity_Drought index		Change in average alpha diversity	-0.2402	-0.0112		-0.1254	Drought index	5.4339
290	Predicted	Change in alpha diversity_Drought index		Change in average alpha diversity	-0.2409	-0.0067		-0.1233	Drought index	5.5484
291	Predicted	Change in alpha diversity_Drought index		Change in average alpha diversity	-0.2412	-0.0022		-0.1211	Drought index	5.663
292	Predicted	Change in alpha diversity_Drought index		Change in average alpha diversity	-0.2419	0.0023		-0.119	Drought index	5.7776
293	Predicted	Change in alpha diversity_Drought index		Change in average alpha diversity	-0.2424	0.007		-0.1166	Drought index	5.8922
294	Predicted	Change in alpha diversity_Drought index		Change in average alpha diversity	-0.243	0.0119		-0.1144	Drought index	6.0067
295	Predicted	Change in alpha diversity_Drought index		Change in average alpha diversity	-0.2438	0.017		-0.1119	Drought index	6.1213
296	Predicted	Change in alpha diversity_Drought index		Change in average alpha diversity	-0.244	0.0219		-0.1097	Drought index	6.2359
297	Predicted	Change in alpha diversity_Drought index		Change in average alpha diversity	-0.245	0.0273		-0.1076	Drought index	6.3505
298	Predicted	Change in alpha diversity_Drought index		Change in average alpha diversity	-0.2458	0.0329		-0.1053	Drought index	6.4651
299	Predicted	Change in alpha diversity_Drought index		Change in average alpha diversity	-0.2469	0.0383		-0.103	Drought index	6.5796
300	Predicted	Change in alpha diversity_Drought index		Change in average alpha diversity	-0.2476	0.0434		-0.1009	Drought index	6.6942
301	Predicted	Change in alpha diversity_Drought index		Change in average alpha diversity	-0.2476	0.0487		-0.0987	Drought index	6.8088
302	Predicted	Change in alpha diversity_Drought index		Change in average alpha diversity	-0.2485	0.0536		-0.0965	Drought index	6.9234
303	Predicted	Change in alpha diversity_Drought index		Change in average alpha diversity	-0.249	0.0587		-0.0943	Drought index	7.038
304	Predicted	Change in alpha diversity_Drought index		Change in average alpha diversity	-0.2499	0.0639		-0.092	Drought index	7.1525
305	Predicted	Change in alpha diversity_Drought index		Change in average alpha diversity	-0.2507	0.069		-0.0897	Drought index	7.2671
306	Predicted	Change in alpha diversity_Drought index		Change in average alpha diversity	-0.2516	0.0742		-0.0875	Drought index	7.3817
307	Predicted	Change in alpha diversity_Drought index		Change in average alpha diversity	-0.2525	0.0789		-0.0854	Drought index	7.4963
308	Predicted	Change in alpha diversity_Drought index		Change in average alpha diversity	-0.2532	0.0839		-0.083	Drought index	7.6108
309	Predicted	Change in alpha diversity_Drought index		Change in average alpha diversity	-0.2529	0.0892		-0.0807	Drought index	7.7254
310	Predicted	Change in alpha diversity_Drought index		Change in average alpha diversity	-0.2538	0.0945		-0.0785	Drought index	7.84
311	Predicted	Change in alpha diversity_Drought index		Change in average alpha diversity	-0.2543	0.1001		-0.0763	Drought index	7.9546
312	Predicted	Change in alpha diversity_Drought index		Change in average alpha diversity	-0.2552	0.1054		-0.0741	Drought index	8.0692
313	Predicted	Change in alpha diversity_Drought index		Change in average alpha diversity	-0.2561	0.1109		-0.0719	Drought index	8.1837
314	Predicted	Change in alpha diversity_Drought index		Change in average alpha diversity	-0.2569	0.116		-0.0697	Drought index	8.2983
315	Predicted	Change in alpha diversity_Drought index		Change in average alpha diversity	-0.2578	0.1213		-0.0675	Drought index	8.4129
316	Predicted	Change in alpha diversity_Drought index		Change in average alpha diversity	-0.2582	0.1266		-0.0651	Drought index	8.5275
317	Predicted	Change in alpha diversity_Drought index		Change in average alpha diversity	-0.2593	0.132		-0.0629	Drought index	8.642
318	Predicted	Change in alpha diversity_Drought index		Change in average alpha diversity	-0.2602	0.1373		-0.0607	Drought index	8.7566
319	Predicted	Change in alpha diversity_Drought index		Change in average alpha diversity	-0.2612	0.1428		-0.0586	Drought index	8.8712
320	Predicted	Change in alpha diversity_Drought index		Change in average alpha diversity	-0.2621	0.1482		-0.0565	Drought index	8.9858
321	Predicted	Change in alpha diversity_Drought index		Change in average alpha diversity	-0.2629	0.1536		-0.0545	Drought index	9.1004
322	Predicted	Change in alpha diversity_Drought index		Change in average alpha diversity	-0.2636	0.159		-0.0524	Drought index	9.2149
323	Predicted	Change in alpha diversity_Drought index		Change in average alpha diversity	-0.2642	0.1644		-0.0504	Drought index	9.3295
324	Predicted	Change in alpha diversity_Drought index		Change in average alpha diversity	-0.2654	0.1698		-0.0483	Drought index	9.4441
325	Predicted	Change in alpha diversity_Drought index		Change in average alpha diversity	-0.2663	0.1753		-0.046	Drought index	9.5587
326	Predicted	Change in alpha diversity_Drought index		Change in average alpha diversity	-0.2669	0.1808		-0.0436	Drought index	9.6733
327	Predicted	Change in alpha diversity_Drought index		Change in average alpha diversity	-0.2678	0.1861		-0.0415	Drought index	9.7878
328	Predicted	Change in alpha diversity_Drought index		Change in average alpha diversity	-0.2685	0.1915		-0.0392	Drought index	9.9024
329	Predicted	Change in alpha diversity_Drought index		Change in average alpha diversity	-0.2689	0.1969		-0.0371	Drought index	10.017
330	Predicted	Change in alpha diversity_Drought index		Change in average alpha diversity	-0.2697	0.2022		-0.035	Drought index	10.1316
331	Predicted	Change in alpha diversity_Drought index		Change in average alpha diversity	-0.2705	0.2074		-0.0327	Drought index	10.2461
332	Predicted	Change in alpha diversity_Drought index		Change in average alpha diversity	-0.2711	0.2126		-0.0302	Drought index	10.3607
333	Predicted	Change in alpha diversity_Drought index		Change in average alpha diversity	-0.2722	0.2179		-0.028	Drought index	10.4753
334	Predicted	Change in alpha diversity_Drought index		Change in average alpha diversity	-0.273	0.2233		-0.0257	Drought index	10.5899
335	Predicted	Change in alpha diversity_Drought index		Change in average alpha diversity	-0.2737	0.2287		-0.0236	Drought index	10.7045
336	Predicted	Change in alpha diversity_Drought index		Change in average alpha diversity	-0.2745	0.2341		-0.0213	Drought index	10.819
337	Predicted	Change in alpha diversity_Drought index		Change in average alpha diversity	-0.2754	0.2395		-0.0191	Drought index	10.9336
338	Predicted	Change in alpha diversity_Drought index		Change in average alpha diversity	-0.2763	0.2445		-0.0169	Drought index	11.0482
339	Predicted	Change in alpha diversity_Drought index		Change in average alpha diversity	-0.2769	0.2503		-0.0148	Drought index	11.1628
340	Predicted	Change in alpha diversity_Drought index		Change in average alpha diversity	-0.2775	0.2554		-0.0126	Drought index	11.2774
341	Predicted	Change in alpha diversity_Drought index		Change in average alpha diversity	-0.2782	0.2605		-0.0101	Drought index	11.3919
342	Predicted	Change in alpha diversity_Drought index		Change in average alpha diversity	-0.2788	0.2657		-0.008	Drought index	11.5065
343	Predicted	Change in alpha diversity_Drought index		Change in average alpha diversity	-0.2794	0.271		-0.0058	Drought index	11.6211
344	Predicted	Change in alpha diversity_Drought index		Change in average alpha diversity	-0.2798	0.2765		-0.0037	Drought index	11.7357
345	Observed	Change in alpha diversity_Grazing intensity	ahth.is	Change in average alpha diversity			Gain of spatially restricted species	0.0855	Grazing intensity	NA
346	Observed	Change in alpha diversity_Grazing intensity	amlr.is	Change in average alpha diversity			Gain of widespread species	0.2559	Grazing intensity	NA
347	Observed	Change in alpha diversity_Grazing intensity	arch.us	Change in average alpha diversity			Loss of widespread species	-0.2027	Grazing intensity	8
348	Observed	Change in alpha diversity_Grazing intensity	azi.cn	Change in average alpha diversity			Loss of widespread species	-0.1041	Grazing intensity	4
349	Observed	Change in alpha diversity_Grazing intensity	azitwo.cn	Change in average alpha diversity			Loss of widespread species	-0.6382	Grazing intensity	NA
350	Observed	Change in alpha diversity_Grazing intensity	badlau.de	Change in average alpha diversity			Loss of spatially restricted species	-0.1064	Grazing intensity	NA
351	Observed	Change in alpha diversity_Grazing intensity	barta.us	Change in average alpha diversity			Loss of widespread species	-0.3003	Grazing intensity	9
352	Observed	Change in alpha diversity_Grazing intensity	bayr.de	Change in average alpha diversity			Loss of spatially restricted species	-0.0552	Grazing intensity	NA
353	Observed	Change in alpha diversity_Grazing intensity	bnbt.us	Change in average alpha diversity			Other situations	-0.0461	Grazing intensity	NA
354	Observed	Change in alpha diversity_Grazing intensity	bnch.us	Change in average alpha diversity			Loss of widespread species	-0.1352	Grazing intensity	8
355	Observed	Change in alpha diversity_Grazing intensity	bogong.au	Change in average alpha diversity			Widespread replaced by spatially restricted species	-0.0596	Grazing intensity	5
356	Observed	Change in alpha diversity_Grazing intensity	burrawan.au	Change in average alpha diversity			Other situations	-0.4116	Grazing intensity	13
357	Observed	Change in alpha diversity_Grazing intensity	burren.ie	Change in average alpha diversity			Loss of widespread species	-0.6818	Grazing intensity	NA
358	Observed	Change in alpha diversity_Grazing intensity	cbgb.us	Change in average alpha diversity			Loss of spatially restricted species	-0.0965	Grazing intensity	10
359	Observed	Change in alpha diversity_Grazing intensity	cdcr.us	Change in average alpha diversity			Loss of widespread species	-0.8199	Grazing intensity	8
360	Observed	Change in alpha diversity_Grazing intensity	cdpt.us	Change in average alpha diversity			Loss of spatially restricted species	-0.3719	Grazing intensity	7
361	Observed	Change in alpha diversity_Grazing intensity	chilcas.ar	Change in average alpha diversity			Loss of spatially restricted species	-0.1352	Grazing intensity	0
362	Observed	Change in alpha diversity_Grazing intensity	comp.pt	Change in average alpha diversity			Loss of widespread species	-0.3056	Grazing intensity	1
363	Observed	Change in alpha diversity_Grazing intensity	cowi.ca	Change in average alpha diversity			Loss of spatially restricted species	-0.4406	Grazing intensity	3
364	Observed	Change in alpha diversity_Grazing intensity	elliot.us	Change in average alpha diversity			Loss of widespread species	-0.7554	Grazing intensity	8
365	Observed	Change in alpha diversity_Grazing intensity	ethamc.au	Change in average alpha diversity			Other situations	-0.0608	Grazing intensity	NA
366	Observed	Change in alpha diversity_Grazing intensity	ethass.au	Change in average alpha diversity			Gain of spatially restricted species	0.4568	Grazing intensity	NA
367	Observed	Change in alpha diversity_Grazing intensity	frue.ch	Change in average alpha diversity			Loss of widespread species	-0.2566	Grazing intensity	3
368	Observed	Change in alpha diversity_Grazing intensity	hall.us	Change in average alpha diversity			Other situations	0	Grazing intensity	5
369	Observed	Change in alpha diversity_Grazing intensity	hart.us	Change in average alpha diversity			Gain of spatially restricted species	0.0781	Grazing intensity	11
370	Observed	Change in alpha diversity_Grazing intensity	hero.uk	Change in average alpha diversity			Widespread replaced by spatially restricted species	-0.111	Grazing intensity	8
371	Observed	Change in alpha diversity_Grazing intensity	hopl.us	Change in average alpha diversity			Loss of widespread species	-0.6264	Grazing intensity	6
372	Observed	Change in alpha diversity_Grazing intensity	jena.de	Change in average alpha diversity			Other situations	0.0089	Grazing intensity	4
373	Observed	Change in alpha diversity_Grazing intensity	kbs.us	Change in average alpha diversity			Loss of spatially restricted species	-0.5726	Grazing intensity	NA
374	Observed	Change in alpha diversity_Grazing intensity	kibber.in	Change in average alpha diversity			Loss of spatially restricted species	-0.0215	Grazing intensity	22
375	Observed	Change in alpha diversity_Grazing intensity	kidman.au	Change in average alpha diversity			Gain of spatially restricted species	0.1136	Grazing intensity	7
376	Observed	Change in alpha diversity_Grazing intensity	kilp.fi	Change in average alpha diversity			Loss of widespread species	-0.1541	Grazing intensity	10
377	Observed	Change in alpha diversity_Grazing intensity	kiny.au	Change in average alpha diversity			Loss of widespread species	-0.2012	Grazing intensity	5
378	Observed	Change in alpha diversity_Grazing intensity	koffler.ca	Change in average alpha diversity			Loss of widespread species	-0.6188	Grazing intensity	8
379	Observed	Change in alpha diversity_Grazing intensity	konz.us	Change in average alpha diversity			Other situations	-0.023	Grazing intensity	2
380	Observed	Change in alpha diversity_Grazing intensity	lagoas.br	Change in average alpha diversity			Loss of widespread species	-0.5365	Grazing intensity	NA
381	Observed	Change in alpha diversity_Grazing intensity	lake.us	Change in average alpha diversity			Loss of widespread species	-0.3587	Grazing intensity	10
382	Observed	Change in alpha diversity_Grazing intensity	lancaster.uk	Change in average alpha diversity			Loss of spatially restricted species	-0.1413	Grazing intensity	9
383	Observed	Change in alpha diversity_Grazing intensity	look.us	Change in average alpha diversity			Loss of spatially restricted species	-0.1122	Grazing intensity	8
384	Observed	Change in alpha diversity_Grazing intensity	marc.ar	Change in average alpha diversity			Loss of widespread species	-0.1352	Grazing intensity	8
385	Observed	Change in alpha diversity_Grazing intensity	mcla.us	Change in average alpha diversity			Other situations	0	Grazing intensity	5
386	Observed	Change in alpha diversity_Grazing intensity	moab.us	Change in average alpha diversity			Other situations	-0.1114	Grazing intensity	NA
387	Observed	Change in alpha diversity_Grazing intensity	msla.us	Change in average alpha diversity			Loss of widespread species	-0.1309	Grazing intensity	13
388	Observed	Change in alpha diversity_Grazing intensity	msla_2.us	Change in average alpha diversity			Gain of spatially restricted species	0.1123	Grazing intensity	NA
389	Observed	Change in alpha diversity_Grazing intensity	msla_3.us	Change in average alpha diversity			Loss of spatially restricted species	-0.0395	Grazing intensity	NA
390	Observed	Change in alpha diversity_Grazing intensity	msum.us	Change in average alpha diversity			Loss of widespread species	-0.2701	Grazing intensity	NA
391	Observed	Change in alpha diversity_Grazing intensity	mtca.au	Change in average alpha diversity			Loss of spatially restricted species	-0.5304	Grazing intensity	9
392	Observed	Change in alpha diversity_Grazing intensity	nilla.au	Change in average alpha diversity			Gain of spatially restricted species	0.2447	Grazing intensity	10
393	Observed	Change in alpha diversity_Grazing intensity	ping.au	Change in average alpha diversity			Loss of widespread species	-0.4836	Grazing intensity	16
394	Observed	Change in alpha diversity_Grazing intensity	potrok.ar	Change in average alpha diversity			Spatially restricted replaced by widespread species	0.0496	Grazing intensity	8
395	Observed	Change in alpha diversity_Grazing intensity	rook.uk	Change in average alpha diversity			Widespread replaced by spatially restricted species	-0.3021	Grazing intensity	8
396	Observed	Change in alpha diversity_Grazing intensity	saana.fi	Change in average alpha diversity			Loss of spatially restricted species	-0.4368	Grazing intensity	NA
397	Observed	Change in alpha diversity_Grazing intensity	sage.us	Change in average alpha diversity			Widespread replaced by spatially restricted species	-0.0043	Grazing intensity	9
398	Observed	Change in alpha diversity_Grazing intensity	saline.us	Change in average alpha diversity			Loss of widespread species	-0.2662	Grazing intensity	2
399	Observed	Change in alpha diversity_Grazing intensity	sedg.us	Change in average alpha diversity			Loss of spatially restricted species	-0.6716	Grazing intensity	12
400	Observed	Change in alpha diversity_Grazing intensity	sereng.tz	Change in average alpha diversity			Loss of widespread species	-0.0773	Grazing intensity	29
401	Observed	Change in alpha diversity_Grazing intensity	sevi.us	Change in average alpha diversity			Loss of spatially restricted species	-0.0675	Grazing intensity	NA
402	Observed	Change in alpha diversity_Grazing intensity	sgs.us	Change in average alpha diversity			Spatially restricted replaced by widespread species	0.1797	Grazing intensity	14
403	Observed	Change in alpha diversity_Grazing intensity	shps.us	Change in average alpha diversity			Loss of spatially restricted species	-0.336	Grazing intensity	7
404	Observed	Change in alpha diversity_Grazing intensity	sier.us	Change in average alpha diversity			Gain of spatially restricted species	0.364	Grazing intensity	4
405	Observed	Change in alpha diversity_Grazing intensity	smith.us	Change in average alpha diversity			Loss of spatially restricted species	-0.0795	Grazing intensity	7
406	Observed	Change in alpha diversity_Grazing intensity	spin.us	Change in average alpha diversity			Loss of widespread species	-0.3662	Grazing intensity	4
407	Observed	Change in alpha diversity_Grazing intensity	sval.no	Change in average alpha diversity			Gain of spatially restricted species	0.0477	Grazing intensity	6
408	Observed	Change in alpha diversity_Grazing intensity	temple.us	Change in average alpha diversity			Loss of widespread species	-0.3568	Grazing intensity	3
409	Observed	Change in alpha diversity_Grazing intensity	thth.is	Change in average alpha diversity			Loss of widespread species	-0.2098	Grazing intensity	NA
410	Observed	Change in alpha diversity_Grazing intensity	tmlr.is	Change in average alpha diversity			Loss of spatially restricted species	-0.0351	Grazing intensity	NA
411	Observed	Change in alpha diversity_Grazing intensity	trel.us	Change in average alpha diversity			Loss of widespread species	-0.2379	Grazing intensity	5
412	Observed	Change in alpha diversity_Grazing intensity	ukul.za	Change in average alpha diversity			Loss of widespread species	-0.0907	Grazing intensity	NA
413	Observed	Change in alpha diversity_Grazing intensity	unc.us	Change in average alpha diversity			Loss of spatially restricted species	-0.6256	Grazing intensity	4
414	Observed	Change in alpha diversity_Grazing intensity	valm.ch	Change in average alpha diversity			Loss of widespread species	-0.307	Grazing intensity	10
415	Observed	Change in alpha diversity_Grazing intensity	veluwe.nl	Change in average alpha diversity			Gain of spatially restricted species	0.1149	Grazing intensity	NA
416	Observed	Change in alpha diversity_Grazing intensity	yarra.au	Change in average alpha diversity			Loss of spatially restricted species	-0.3054	Grazing intensity	6
417	Predicted	Change in alpha diversity_Grazing intensity		Change in average alpha diversity	-0.372	-0.0967		-0.2336	Grazing intensity	0
418	Predicted	Change in alpha diversity_Grazing intensity		Change in average alpha diversity	-0.3678	-0.0998		-0.233	Grazing intensity	0.2929
419	Predicted	Change in alpha diversity_Grazing intensity		Change in average alpha diversity	-0.3626	-0.1022		-0.2323	Grazing intensity	0.5859
420	Predicted	Change in alpha diversity_Grazing intensity		Change in average alpha diversity	-0.3579	-0.1044		-0.2315	Grazing intensity	0.8788
421	Predicted	Change in alpha diversity_Grazing intensity		Change in average alpha diversity	-0.3534	-0.1076		-0.2309	Grazing intensity	1.1717
422	Predicted	Change in alpha diversity_Grazing intensity		Change in average alpha diversity	-0.3487	-0.1101		-0.2304	Grazing intensity	1.4646
423	Predicted	Change in alpha diversity_Grazing intensity		Change in average alpha diversity	-0.3445	-0.1122		-0.2297	Grazing intensity	1.7576
424	Predicted	Change in alpha diversity_Grazing intensity		Change in average alpha diversity	-0.3402	-0.1144		-0.2289	Grazing intensity	2.0505
425	Predicted	Change in alpha diversity_Grazing intensity		Change in average alpha diversity	-0.3359	-0.1169		-0.2279	Grazing intensity	2.3434
426	Predicted	Change in alpha diversity_Grazing intensity		Change in average alpha diversity	-0.3317	-0.1193		-0.2272	Grazing intensity	2.6364
427	Predicted	Change in alpha diversity_Grazing intensity		Change in average alpha diversity	-0.3284	-0.1215		-0.2267	Grazing intensity	2.9293
428	Predicted	Change in alpha diversity_Grazing intensity		Change in average alpha diversity	-0.325	-0.1235		-0.2258	Grazing intensity	3.2222
429	Predicted	Change in alpha diversity_Grazing intensity		Change in average alpha diversity	-0.3209	-0.1258		-0.225	Grazing intensity	3.5152
430	Predicted	Change in alpha diversity_Grazing intensity		Change in average alpha diversity	-0.3178	-0.128		-0.2244	Grazing intensity	3.8081
431	Predicted	Change in alpha diversity_Grazing intensity		Change in average alpha diversity	-0.314	-0.131		-0.2237	Grazing intensity	4.101
432	Predicted	Change in alpha diversity_Grazing intensity		Change in average alpha diversity	-0.3109	-0.1326		-0.2228	Grazing intensity	4.3939
433	Predicted	Change in alpha diversity_Grazing intensity		Change in average alpha diversity	-0.3075	-0.1342		-0.2223	Grazing intensity	4.6869
434	Predicted	Change in alpha diversity_Grazing intensity		Change in average alpha diversity	-0.3048	-0.1355		-0.2214	Grazing intensity	4.9798
435	Predicted	Change in alpha diversity_Grazing intensity		Change in average alpha diversity	-0.3023	-0.137		-0.2205	Grazing intensity	5.2727
436	Predicted	Change in alpha diversity_Grazing intensity		Change in average alpha diversity	-0.2997	-0.1383		-0.2199	Grazing intensity	5.5657
437	Predicted	Change in alpha diversity_Grazing intensity		Change in average alpha diversity	-0.2972	-0.1398		-0.2191	Grazing intensity	5.8586
438	Predicted	Change in alpha diversity_Grazing intensity		Change in average alpha diversity	-0.2954	-0.1408		-0.2182	Grazing intensity	6.1515
439	Predicted	Change in alpha diversity_Grazing intensity		Change in average alpha diversity	-0.2933	-0.1414		-0.2174	Grazing intensity	6.4444
440	Predicted	Change in alpha diversity_Grazing intensity		Change in average alpha diversity	-0.2914	-0.1413		-0.2167	Grazing intensity	6.7374
441	Predicted	Change in alpha diversity_Grazing intensity		Change in average alpha diversity	-0.2896	-0.1412		-0.2157	Grazing intensity	7.0303
442	Predicted	Change in alpha diversity_Grazing intensity		Change in average alpha diversity	-0.2877	-0.1407		-0.2149	Grazing intensity	7.3232
443	Predicted	Change in alpha diversity_Grazing intensity		Change in average alpha diversity	-0.2866	-0.1401		-0.2141	Grazing intensity	7.6162
444	Predicted	Change in alpha diversity_Grazing intensity		Change in average alpha diversity	-0.2863	-0.1391		-0.2132	Grazing intensity	7.9091
445	Predicted	Change in alpha diversity_Grazing intensity		Change in average alpha diversity	-0.2858	-0.1382		-0.2124	Grazing intensity	8.202
446	Predicted	Change in alpha diversity_Grazing intensity		Change in average alpha diversity	-0.2857	-0.1365		-0.2117	Grazing intensity	8.4949
447	Predicted	Change in alpha diversity_Grazing intensity		Change in average alpha diversity	-0.2855	-0.1349		-0.2109	Grazing intensity	8.7879
448	Predicted	Change in alpha diversity_Grazing intensity		Change in average alpha diversity	-0.2856	-0.1335		-0.2099	Grazing intensity	9.0808
449	Predicted	Change in alpha diversity_Grazing intensity		Change in average alpha diversity	-0.2871	-0.1318		-0.2092	Grazing intensity	9.3737
450	Predicted	Change in alpha diversity_Grazing intensity		Change in average alpha diversity	-0.2882	-0.1295		-0.2085	Grazing intensity	9.6667
451	Predicted	Change in alpha diversity_Grazing intensity		Change in average alpha diversity	-0.2895	-0.1267		-0.2077	Grazing intensity	9.9596
452	Predicted	Change in alpha diversity_Grazing intensity		Change in average alpha diversity	-0.2904	-0.124		-0.207	Grazing intensity	10.2525
453	Predicted	Change in alpha diversity_Grazing intensity		Change in average alpha diversity	-0.2917	-0.1212		-0.2062	Grazing intensity	10.5455
454	Predicted	Change in alpha diversity_Grazing intensity		Change in average alpha diversity	-0.2935	-0.1179		-0.2056	Grazing intensity	10.8384
455	Predicted	Change in alpha diversity_Grazing intensity		Change in average alpha diversity	-0.2956	-0.1151		-0.205	Grazing intensity	11.1313
456	Predicted	Change in alpha diversity_Grazing intensity		Change in average alpha diversity	-0.2974	-0.1113		-0.2041	Grazing intensity	11.4242
457	Predicted	Change in alpha diversity_Grazing intensity		Change in average alpha diversity	-0.2991	-0.1076		-0.2033	Grazing intensity	11.7172
458	Predicted	Change in alpha diversity_Grazing intensity		Change in average alpha diversity	-0.3007	-0.1034		-0.2023	Grazing intensity	12.0101
459	Predicted	Change in alpha diversity_Grazing intensity		Change in average alpha diversity	-0.3023	-0.0991		-0.2016	Grazing intensity	12.303
460	Predicted	Change in alpha diversity_Grazing intensity		Change in average alpha diversity	-0.3051	-0.0952		-0.2009	Grazing intensity	12.596
461	Predicted	Change in alpha diversity_Grazing intensity		Change in average alpha diversity	-0.3067	-0.0919		-0.2001	Grazing intensity	12.8889
462	Predicted	Change in alpha diversity_Grazing intensity		Change in average alpha diversity	-0.3087	-0.088		-0.1995	Grazing intensity	13.1818
463	Predicted	Change in alpha diversity_Grazing intensity		Change in average alpha diversity	-0.3111	-0.0835		-0.1992	Grazing intensity	13.4747
464	Predicted	Change in alpha diversity_Grazing intensity		Change in average alpha diversity	-0.3134	-0.0791		-0.1985	Grazing intensity	13.7677
465	Predicted	Change in alpha diversity_Grazing intensity		Change in average alpha diversity	-0.3162	-0.0748		-0.1977	Grazing intensity	14.0606
466	Predicted	Change in alpha diversity_Grazing intensity		Change in average alpha diversity	-0.319	-0.0709		-0.1969	Grazing intensity	14.3535
467	Predicted	Change in alpha diversity_Grazing intensity		Change in average alpha diversity	-0.3225	-0.0664		-0.1963	Grazing intensity	14.6465
468	Predicted	Change in alpha diversity_Grazing intensity		Change in average alpha diversity	-0.3254	-0.0623		-0.1954	Grazing intensity	14.9394
469	Predicted	Change in alpha diversity_Grazing intensity		Change in average alpha diversity	-0.3287	-0.0583		-0.1946	Grazing intensity	15.2323
470	Predicted	Change in alpha diversity_Grazing intensity		Change in average alpha diversity	-0.3313	-0.0547		-0.194	Grazing intensity	15.5253
471	Predicted	Change in alpha diversity_Grazing intensity		Change in average alpha diversity	-0.3342	-0.0506		-0.1931	Grazing intensity	15.8182
472	Predicted	Change in alpha diversity_Grazing intensity		Change in average alpha diversity	-0.3372	-0.0466		-0.1925	Grazing intensity	16.1111
473	Predicted	Change in alpha diversity_Grazing intensity		Change in average alpha diversity	-0.341	-0.0422		-0.1918	Grazing intensity	16.404
474	Predicted	Change in alpha diversity_Grazing intensity		Change in average alpha diversity	-0.3445	-0.0382		-0.191	Grazing intensity	16.697
475	Predicted	Change in alpha diversity_Grazing intensity		Change in average alpha diversity	-0.3474	-0.0339		-0.1903	Grazing intensity	16.9899
476	Predicted	Change in alpha diversity_Grazing intensity		Change in average alpha diversity	-0.3503	-0.0294		-0.1895	Grazing intensity	17.2828
477	Predicted	Change in alpha diversity_Grazing intensity		Change in average alpha diversity	-0.3528	-0.0248		-0.1888	Grazing intensity	17.5758
478	Predicted	Change in alpha diversity_Grazing intensity		Change in average alpha diversity	-0.3556	-0.0201		-0.1881	Grazing intensity	17.8687
479	Predicted	Change in alpha diversity_Grazing intensity		Change in average alpha diversity	-0.3589	-0.0158		-0.1875	Grazing intensity	18.1616
480	Predicted	Change in alpha diversity_Grazing intensity		Change in average alpha diversity	-0.3625	-0.011		-0.1868	Grazing intensity	18.4545
481	Predicted	Change in alpha diversity_Grazing intensity		Change in average alpha diversity	-0.3655	-0.0065		-0.186	Grazing intensity	18.7475
482	Predicted	Change in alpha diversity_Grazing intensity		Change in average alpha diversity	-0.3682	-0.0014		-0.1852	Grazing intensity	19.0404
483	Predicted	Change in alpha diversity_Grazing intensity		Change in average alpha diversity	-0.3717	0.0032		-0.1844	Grazing intensity	19.3333
484	Predicted	Change in alpha diversity_Grazing intensity		Change in average alpha diversity	-0.3748	0.008		-0.1836	Grazing intensity	19.6263
485	Predicted	Change in alpha diversity_Grazing intensity		Change in average alpha diversity	-0.3775	0.0134		-0.1828	Grazing intensity	19.9192
486	Predicted	Change in alpha diversity_Grazing intensity		Change in average alpha diversity	-0.3808	0.0192		-0.1822	Grazing intensity	20.2121
487	Predicted	Change in alpha diversity_Grazing intensity		Change in average alpha diversity	-0.3841	0.0239		-0.1812	Grazing intensity	20.5051
488	Predicted	Change in alpha diversity_Grazing intensity		Change in average alpha diversity	-0.3875	0.0283		-0.1804	Grazing intensity	20.798
489	Predicted	Change in alpha diversity_Grazing intensity		Change in average alpha diversity	-0.3912	0.0326		-0.1799	Grazing intensity	21.0909
490	Predicted	Change in alpha diversity_Grazing intensity		Change in average alpha diversity	-0.3947	0.0374		-0.1792	Grazing intensity	21.3838
491	Predicted	Change in alpha diversity_Grazing intensity		Change in average alpha diversity	-0.3984	0.0423		-0.1783	Grazing intensity	21.6768
492	Predicted	Change in alpha diversity_Grazing intensity		Change in average alpha diversity	-0.4019	0.0472		-0.1778	Grazing intensity	21.9697
493	Predicted	Change in alpha diversity_Grazing intensity		Change in average alpha diversity	-0.4052	0.0517		-0.1769	Grazing intensity	22.2626
494	Predicted	Change in alpha diversity_Grazing intensity		Change in average alpha diversity	-0.4085	0.0562		-0.1762	Grazing intensity	22.5556
495	Predicted	Change in alpha diversity_Grazing intensity		Change in average alpha diversity	-0.4119	0.0605		-0.1756	Grazing intensity	22.8485
496	Predicted	Change in alpha diversity_Grazing intensity		Change in average alpha diversity	-0.4149	0.0656		-0.1749	Grazing intensity	23.1414
497	Predicted	Change in alpha diversity_Grazing intensity		Change in average alpha diversity	-0.4184	0.0707		-0.1741	Grazing intensity	23.4343
498	Predicted	Change in alpha diversity_Grazing intensity		Change in average alpha diversity	-0.4217	0.0767		-0.1733	Grazing intensity	23.7273
499	Predicted	Change in alpha diversity_Grazing intensity		Change in average alpha diversity	-0.4249	0.0817		-0.1725	Grazing intensity	24.0202
500	Predicted	Change in alpha diversity_Grazing intensity		Change in average alpha diversity	-0.4287	0.0868		-0.1717	Grazing intensity	24.3131
501	Predicted	Change in alpha diversity_Grazing intensity		Change in average alpha diversity	-0.4322	0.0915		-0.171	Grazing intensity	24.6061
502	Predicted	Change in alpha diversity_Grazing intensity		Change in average alpha diversity	-0.4357	0.0965		-0.1701	Grazing intensity	24.899
503	Predicted	Change in alpha diversity_Grazing intensity		Change in average alpha diversity	-0.4396	0.1015		-0.1694	Grazing intensity	25.1919
504	Predicted	Change in alpha diversity_Grazing intensity		Change in average alpha diversity	-0.4435	0.1067		-0.1686	Grazing intensity	25.4848
505	Predicted	Change in alpha diversity_Grazing intensity		Change in average alpha diversity	-0.4474	0.1118		-0.1679	Grazing intensity	25.7778
506	Predicted	Change in alpha diversity_Grazing intensity		Change in average alpha diversity	-0.4507	0.1171		-0.167	Grazing intensity	26.0707
507	Predicted	Change in alpha diversity_Grazing intensity		Change in average alpha diversity	-0.4538	0.1222		-0.1661	Grazing intensity	26.3636
508	Predicted	Change in alpha diversity_Grazing intensity		Change in average alpha diversity	-0.457	0.127		-0.1652	Grazing intensity	26.6566
509	Predicted	Change in alpha diversity_Grazing intensity		Change in average alpha diversity	-0.4605	0.1316		-0.1644	Grazing intensity	26.9495
510	Predicted	Change in alpha diversity_Grazing intensity		Change in average alpha diversity	-0.464	0.1362		-0.1636	Grazing intensity	27.2424
511	Predicted	Change in alpha diversity_Grazing intensity		Change in average alpha diversity	-0.4677	0.1412		-0.1626	Grazing intensity	27.5354
512	Predicted	Change in alpha diversity_Grazing intensity		Change in average alpha diversity	-0.4712	0.1465		-0.162	Grazing intensity	27.8283
513	Predicted	Change in alpha diversity_Grazing intensity		Change in average alpha diversity	-0.4748	0.1517		-0.1613	Grazing intensity	28.1212
514	Predicted	Change in alpha diversity_Grazing intensity		Change in average alpha diversity	-0.4779	0.157		-0.1604	Grazing intensity	28.4141
515	Predicted	Change in alpha diversity_Grazing intensity		Change in average alpha diversity	-0.4813	0.1622		-0.1597	Grazing intensity	28.7071
516	Predicted	Change in alpha diversity_Grazing intensity		Change in average alpha diversity	-0.4854	0.1672		-0.1591	Grazing intensity	29
517	Observed	Change in alpha diversity_Site productivity	ahth.is	Change in average alpha diversity			Gain of spatially restricted species	0.0855	Site productivity	158.7263
518	Observed	Change in alpha diversity_Site productivity	amlr.is	Change in average alpha diversity			Gain of widespread species	0.2559	Site productivity	12.1131
519	Observed	Change in alpha diversity_Site productivity	arch.us	Change in average alpha diversity			Loss of widespread species	-0.2027	Site productivity	360.164
520	Observed	Change in alpha diversity_Site productivity	azi.cn	Change in average alpha diversity			Loss of widespread species	-0.1041	Site productivity	361.1692
521	Observed	Change in alpha diversity_Site productivity	azitwo.cn	Change in average alpha diversity			Loss of widespread species	-0.6382	Site productivity	339.2609
522	Observed	Change in alpha diversity_Site productivity	badlau.de	Change in average alpha diversity			Loss of spatially restricted species	-0.1064	Site productivity	447.8428
523	Observed	Change in alpha diversity_Site productivity	barta.us	Change in average alpha diversity			Loss of widespread species	-0.3003	Site productivity	225.3733
524	Observed	Change in alpha diversity_Site productivity	bayr.de	Change in average alpha diversity			Loss of spatially restricted species	-0.0552	Site productivity	149.8839
525	Observed	Change in alpha diversity_Site productivity	bnbt.us	Change in average alpha diversity			Other situations	-0.0461	Site productivity	727.8
526	Observed	Change in alpha diversity_Site productivity	bnch.us	Change in average alpha diversity			Loss of widespread species	-0.1352	Site productivity	228.2433
527	Observed	Change in alpha diversity_Site productivity	bogong.au	Change in average alpha diversity			Widespread replaced by spatially restricted species	-0.0596	Site productivity	473.6733
528	Observed	Change in alpha diversity_Site productivity	burrawan.au	Change in average alpha diversity			Other situations	-0.4116	Site productivity	213.4565
529	Observed	Change in alpha diversity_Site productivity	burren.ie	Change in average alpha diversity			Loss of widespread species	-0.6818	Site productivity	468.998
530	Observed	Change in alpha diversity_Site productivity	cbgb.us	Change in average alpha diversity			Loss of spatially restricted species	-0.0965	Site productivity	319.5484
531	Observed	Change in alpha diversity_Site productivity	cdcr.us	Change in average alpha diversity			Loss of widespread species	-0.8199	Site productivity	144.0467
532	Observed	Change in alpha diversity_Site productivity	cdpt.us	Change in average alpha diversity			Loss of spatially restricted species	-0.3719	Site productivity	166.252
533	Observed	Change in alpha diversity_Site productivity	chilcas.ar	Change in average alpha diversity			Loss of spatially restricted species	-0.1352	Site productivity	727.4733
534	Observed	Change in alpha diversity_Site productivity	comp.pt	Change in average alpha diversity			Loss of widespread species	-0.3056	Site productivity	167.7544
535	Observed	Change in alpha diversity_Site productivity	cowi.ca	Change in average alpha diversity			Loss of spatially restricted species	-0.4406	Site productivity	545.03
536	Observed	Change in alpha diversity_Site productivity	elliot.us	Change in average alpha diversity			Loss of widespread species	-0.7554	Site productivity	259.01
537	Observed	Change in alpha diversity_Site productivity	ethamc.au	Change in average alpha diversity			Other situations	-0.0608	Site productivity	57.3767
538	Observed	Change in alpha diversity_Site productivity	ethass.au	Change in average alpha diversity			Gain of spatially restricted species	0.4568	Site productivity	434.066
539	Observed	Change in alpha diversity_Site productivity	frue.ch	Change in average alpha diversity			Loss of widespread species	-0.2566	Site productivity	974.952
540	Observed	Change in alpha diversity_Site productivity	hall.us	Change in average alpha diversity			Other situations	0	Site productivity	597.6133
541	Observed	Change in alpha diversity_Site productivity	hart.us	Change in average alpha diversity			Gain of spatially restricted species	0.0781	Site productivity	100.2033
542	Observed	Change in alpha diversity_Site productivity	hero.uk	Change in average alpha diversity			Widespread replaced by spatially restricted species	-0.111	Site productivity	451.4361
543	Observed	Change in alpha diversity_Site productivity	hopl.us	Change in average alpha diversity			Loss of widespread species	-0.6264	Site productivity	205.4333
544	Observed	Change in alpha diversity_Site productivity	jena.de	Change in average alpha diversity			Other situations	0.0089	Site productivity	391.7384
545	Observed	Change in alpha diversity_Site productivity	kbs.us	Change in average alpha diversity			Loss of spatially restricted species	-0.5726	Site productivity	526.5703
546	Observed	Change in alpha diversity_Site productivity	kibber.in	Change in average alpha diversity			Loss of spatially restricted species	-0.0215	Site productivity	37.2967
547	Observed	Change in alpha diversity_Site productivity	kidman.au	Change in average alpha diversity			Gain of spatially restricted species	0.1136	Site productivity	330.6447
548	Observed	Change in alpha diversity_Site productivity	kilp.fi	Change in average alpha diversity			Loss of widespread species	-0.1541	Site productivity	169.5553
549	Observed	Change in alpha diversity_Site productivity	kiny.au	Change in average alpha diversity			Loss of widespread species	-0.2012	Site productivity	229.26
550	Observed	Change in alpha diversity_Site productivity	koffler.ca	Change in average alpha diversity			Loss of widespread species	-0.6188	Site productivity	652.0053
551	Observed	Change in alpha diversity_Site productivity	konz.us	Change in average alpha diversity			Other situations	-0.023	Site productivity	373.3933
552	Observed	Change in alpha diversity_Site productivity	lagoas.br	Change in average alpha diversity			Loss of widespread species	-0.5365	Site productivity	147.72
553	Observed	Change in alpha diversity_Site productivity	lake.us	Change in average alpha diversity			Loss of widespread species	-0.3587	Site productivity	553.0633
554	Observed	Change in alpha diversity_Site productivity	lancaster.uk	Change in average alpha diversity			Loss of spatially restricted species	-0.1413	Site productivity	99.797
555	Observed	Change in alpha diversity_Site productivity	look.us	Change in average alpha diversity			Loss of spatially restricted species	-0.1122	Site productivity	217.2267
556	Observed	Change in alpha diversity_Site productivity	marc.ar	Change in average alpha diversity			Loss of widespread species	-0.1352	Site productivity	250.6397
557	Observed	Change in alpha diversity_Site productivity	mcla.us	Change in average alpha diversity			Other situations	0	Site productivity	278.87
558	Observed	Change in alpha diversity_Site productivity	moab.us	Change in average alpha diversity			Other situations	-0.1114	Site productivity	18.2333
559	Observed	Change in alpha diversity_Site productivity	msla.us	Change in average alpha diversity			Loss of widespread species	-0.1309	Site productivity	177.5867
560	Observed	Change in alpha diversity_Site productivity	msla_2.us	Change in average alpha diversity			Gain of spatially restricted species	0.1123	Site productivity	79.1233
561	Observed	Change in alpha diversity_Site productivity	msla_3.us	Change in average alpha diversity			Loss of spatially restricted species	-0.0395	Site productivity	90.7
562	Observed	Change in alpha diversity_Site productivity	msum.us	Change in average alpha diversity			Loss of widespread species	-0.2701	Site productivity	240.91
563	Observed	Change in alpha diversity_Site productivity	mtca.au	Change in average alpha diversity			Loss of spatially restricted species	-0.5304	Site productivity	105.5333
564	Observed	Change in alpha diversity_Site productivity	nilla.au	Change in average alpha diversity			Gain of spatially restricted species	0.2447	Site productivity	144.3031
565	Observed	Change in alpha diversity_Site productivity	ping.au	Change in average alpha diversity			Loss of widespread species	-0.4836	Site productivity	236.8375
566	Observed	Change in alpha diversity_Site productivity	potrok.ar	Change in average alpha diversity			Spatially restricted replaced by widespread species	0.0496	Site productivity	85.2933
567	Observed	Change in alpha diversity_Site productivity	rook.uk	Change in average alpha diversity			Widespread replaced by spatially restricted species	-0.3021	Site productivity	159.8297
568	Observed	Change in alpha diversity_Site productivity	saana.fi	Change in average alpha diversity			Loss of spatially restricted species	-0.4368	Site productivity	130.1333
569	Observed	Change in alpha diversity_Site productivity	sage.us	Change in average alpha diversity			Widespread replaced by spatially restricted species	-0.0043	Site productivity	125.9567
570	Observed	Change in alpha diversity_Site productivity	saline.us	Change in average alpha diversity			Loss of widespread species	-0.2662	Site productivity	237.275
571	Observed	Change in alpha diversity_Site productivity	sedg.us	Change in average alpha diversity			Loss of spatially restricted species	-0.6716	Site productivity	277.564
572	Observed	Change in alpha diversity_Site productivity	sereng.tz	Change in average alpha diversity			Loss of widespread species	-0.0773	Site productivity	298.7667
573	Observed	Change in alpha diversity_Site productivity	sevi.us	Change in average alpha diversity			Loss of spatially restricted species	-0.0675	Site productivity	77.3476
574	Observed	Change in alpha diversity_Site productivity	sgs.us	Change in average alpha diversity			Spatially restricted replaced by widespread species	0.1797	Site productivity	99.6677
575	Observed	Change in alpha diversity_Site productivity	shps.us	Change in average alpha diversity			Loss of spatially restricted species	-0.336	Site productivity	119.23
576	Observed	Change in alpha diversity_Site productivity	sier.us	Change in average alpha diversity			Gain of spatially restricted species	0.364	Site productivity	248.92
577	Observed	Change in alpha diversity_Site productivity	smith.us	Change in average alpha diversity			Loss of spatially restricted species	-0.0795	Site productivity	328.7699
578	Observed	Change in alpha diversity_Site productivity	spin.us	Change in average alpha diversity			Loss of widespread species	-0.3662	Site productivity	374.8667
579	Observed	Change in alpha diversity_Site productivity	sval.no	Change in average alpha diversity			Gain of spatially restricted species	0.0477	Site productivity	236.5108
580	Observed	Change in alpha diversity_Site productivity	temple.us	Change in average alpha diversity			Loss of widespread species	-0.3568	Site productivity	745.03
581	Observed	Change in alpha diversity_Site productivity	thth.is	Change in average alpha diversity			Loss of widespread species	-0.2098	Site productivity	184.3773
582	Observed	Change in alpha diversity_Site productivity	tmlr.is	Change in average alpha diversity			Loss of spatially restricted species	-0.0351	Site productivity	11.9312
583	Observed	Change in alpha diversity_Site productivity	trel.us	Change in average alpha diversity			Loss of widespread species	-0.2379	Site productivity	946.9733
584	Observed	Change in alpha diversity_Site productivity	ukul.za	Change in average alpha diversity			Loss of widespread species	-0.0907	Site productivity	509.9533
585	Observed	Change in alpha diversity_Site productivity	unc.us	Change in average alpha diversity			Loss of spatially restricted species	-0.6256	Site productivity	330.5715
586	Observed	Change in alpha diversity_Site productivity	valm.ch	Change in average alpha diversity			Loss of widespread species	-0.307	Site productivity	232.29
587	Observed	Change in alpha diversity_Site productivity	veluwe.nl	Change in average alpha diversity			Gain of spatially restricted species	0.1149	Site productivity	133.38
588	Observed	Change in alpha diversity_Site productivity	yarra.au	Change in average alpha diversity			Loss of spatially restricted species	-0.3054	Site productivity	315.99
589	Predicted	Change in alpha diversity_Site productivity		Change in average alpha diversity	-0.2353	-0.0268		-0.1337	Site productivity	11.9312
590	Predicted	Change in alpha diversity_Site productivity		Change in average alpha diversity	-0.2351	-0.0315		-0.1358	Site productivity	21.6587
591	Predicted	Change in alpha diversity_Site productivity		Change in average alpha diversity	-0.235	-0.0358		-0.1378	Site productivity	31.3862
592	Predicted	Change in alpha diversity_Site productivity		Change in average alpha diversity	-0.2352	-0.04		-0.1398	Site productivity	41.1137
593	Predicted	Change in alpha diversity_Site productivity		Change in average alpha diversity	-0.2352	-0.0441		-0.1418	Site productivity	50.8412
594	Predicted	Change in alpha diversity_Site productivity		Change in average alpha diversity	-0.2354	-0.0479		-0.1439	Site productivity	60.5687
595	Predicted	Change in alpha diversity_Site productivity		Change in average alpha diversity	-0.2349	-0.0523		-0.1459	Site productivity	70.2961
596	Predicted	Change in alpha diversity_Site productivity		Change in average alpha diversity	-0.2351	-0.0563		-0.148	Site productivity	80.0236
597	Predicted	Change in alpha diversity_Site productivity		Change in average alpha diversity	-0.2353	-0.0603		-0.1499	Site productivity	89.7511
598	Predicted	Change in alpha diversity_Site productivity		Change in average alpha diversity	-0.2357	-0.0645		-0.1519	Site productivity	99.4786
599	Predicted	Change in alpha diversity_Site productivity		Change in average alpha diversity	-0.2359	-0.0688		-0.1538	Site productivity	109.2061
600	Predicted	Change in alpha diversity_Site productivity		Change in average alpha diversity	-0.236	-0.0727		-0.1558	Site productivity	118.9336
601	Predicted	Change in alpha diversity_Site productivity		Change in average alpha diversity	-0.2362	-0.0765		-0.1581	Site productivity	128.661
602	Predicted	Change in alpha diversity_Site productivity		Change in average alpha diversity	-0.2367	-0.0806		-0.1603	Site productivity	138.3885
603	Predicted	Change in alpha diversity_Site productivity		Change in average alpha diversity	-0.2371	-0.0842		-0.1624	Site productivity	148.116
604	Predicted	Change in alpha diversity_Site productivity		Change in average alpha diversity	-0.238	-0.0881		-0.1644	Site productivity	157.8435
605	Predicted	Change in alpha diversity_Site productivity		Change in average alpha diversity	-0.2384	-0.0917		-0.1665	Site productivity	167.571
606	Predicted	Change in alpha diversity_Site productivity		Change in average alpha diversity	-0.2389	-0.0951		-0.1684	Site productivity	177.2984
607	Predicted	Change in alpha diversity_Site productivity		Change in average alpha diversity	-0.2396	-0.098		-0.1704	Site productivity	187.0259
608	Predicted	Change in alpha diversity_Site productivity		Change in average alpha diversity	-0.2402	-0.1014		-0.1726	Site productivity	196.7534
609	Predicted	Change in alpha diversity_Site productivity		Change in average alpha diversity	-0.2418	-0.1045		-0.1747	Site productivity	206.4809
610	Predicted	Change in alpha diversity_Site productivity		Change in average alpha diversity	-0.2428	-0.1077		-0.1768	Site productivity	216.2084
611	Predicted	Change in alpha diversity_Site productivity		Change in average alpha diversity	-0.244	-0.1105		-0.1789	Site productivity	225.9359
612	Predicted	Change in alpha diversity_Site productivity		Change in average alpha diversity	-0.2453	-0.1133		-0.1809	Site productivity	235.6633
613	Predicted	Change in alpha diversity_Site productivity		Change in average alpha diversity	-0.2463	-0.1164		-0.1829	Site productivity	245.3908
614	Predicted	Change in alpha diversity_Site productivity		Change in average alpha diversity	-0.248	-0.1191		-0.1849	Site productivity	255.1183
615	Predicted	Change in alpha diversity_Site productivity		Change in average alpha diversity	-0.2498	-0.1218		-0.1868	Site productivity	264.8458
616	Predicted	Change in alpha diversity_Site productivity		Change in average alpha diversity	-0.2517	-0.1242		-0.189	Site productivity	274.5733
617	Predicted	Change in alpha diversity_Site productivity		Change in average alpha diversity	-0.2539	-0.1267		-0.1909	Site productivity	284.3008
618	Predicted	Change in alpha diversity_Site productivity		Change in average alpha diversity	-0.2563	-0.1289		-0.193	Site productivity	294.0282
619	Predicted	Change in alpha diversity_Site productivity		Change in average alpha diversity	-0.259	-0.1306		-0.1949	Site productivity	303.7557
620	Predicted	Change in alpha diversity_Site productivity		Change in average alpha diversity	-0.2612	-0.132		-0.197	Site productivity	313.4832
621	Predicted	Change in alpha diversity_Site productivity		Change in average alpha diversity	-0.2638	-0.1335		-0.199	Site productivity	323.2107
622	Predicted	Change in alpha diversity_Site productivity		Change in average alpha diversity	-0.2664	-0.1353		-0.2011	Site productivity	332.9382
623	Predicted	Change in alpha diversity_Site productivity		Change in average alpha diversity	-0.2693	-0.1371		-0.2031	Site productivity	342.6656
624	Predicted	Change in alpha diversity_Site productivity		Change in average alpha diversity	-0.2717	-0.1387		-0.2052	Site productivity	352.3931
625	Predicted	Change in alpha diversity_Site productivity		Change in average alpha diversity	-0.2748	-0.1406		-0.2072	Site productivity	362.1206
626	Predicted	Change in alpha diversity_Site productivity		Change in average alpha diversity	-0.2776	-0.1415		-0.2092	Site productivity	371.8481
627	Predicted	Change in alpha diversity_Site productivity		Change in average alpha diversity	-0.2811	-0.1423		-0.2113	Site productivity	381.5756
628	Predicted	Change in alpha diversity_Site productivity		Change in average alpha diversity	-0.2848	-0.1428		-0.2133	Site productivity	391.3031
629	Predicted	Change in alpha diversity_Site productivity		Change in average alpha diversity	-0.2877	-0.1438		-0.2153	Site productivity	401.0305
630	Predicted	Change in alpha diversity_Site productivity		Change in average alpha diversity	-0.2915	-0.1444		-0.2171	Site productivity	410.758
631	Predicted	Change in alpha diversity_Site productivity		Change in average alpha diversity	-0.2953	-0.1449		-0.2191	Site productivity	420.4855
632	Predicted	Change in alpha diversity_Site productivity		Change in average alpha diversity	-0.2989	-0.1453		-0.221	Site productivity	430.213
633	Predicted	Change in alpha diversity_Site productivity		Change in average alpha diversity	-0.3029	-0.146		-0.2232	Site productivity	439.9405
634	Predicted	Change in alpha diversity_Site productivity		Change in average alpha diversity	-0.3067	-0.146		-0.2251	Site productivity	449.668
635	Predicted	Change in alpha diversity_Site productivity		Change in average alpha diversity	-0.3104	-0.1462		-0.2271	Site productivity	459.3954
636	Predicted	Change in alpha diversity_Site productivity		Change in average alpha diversity	-0.3151	-0.1468		-0.2292	Site productivity	469.1229
637	Predicted	Change in alpha diversity_Site productivity		Change in average alpha diversity	-0.3192	-0.147		-0.231	Site productivity	478.8504
638	Predicted	Change in alpha diversity_Site productivity		Change in average alpha diversity	-0.3231	-0.1469		-0.2331	Site productivity	488.5779
639	Predicted	Change in alpha diversity_Site productivity		Change in average alpha diversity	-0.3273	-0.1469		-0.235	Site productivity	498.3054
640	Predicted	Change in alpha diversity_Site productivity		Change in average alpha diversity	-0.3315	-0.147		-0.2371	Site productivity	508.0328
641	Predicted	Change in alpha diversity_Site productivity		Change in average alpha diversity	-0.3358	-0.1473		-0.2391	Site productivity	517.7603
642	Predicted	Change in alpha diversity_Site productivity		Change in average alpha diversity	-0.3398	-0.1473		-0.241	Site productivity	527.4878
643	Predicted	Change in alpha diversity_Site productivity		Change in average alpha diversity	-0.3444	-0.1472		-0.2429	Site productivity	537.2153
644	Predicted	Change in alpha diversity_Site productivity		Change in average alpha diversity	-0.3487	-0.147		-0.2451	Site productivity	546.9428
645	Predicted	Change in alpha diversity_Site productivity		Change in average alpha diversity	-0.3534	-0.1472		-0.2469	Site productivity	556.6703
646	Predicted	Change in alpha diversity_Site productivity		Change in average alpha diversity	-0.3578	-0.1468		-0.2489	Site productivity	566.3977
647	Predicted	Change in alpha diversity_Site productivity		Change in average alpha diversity	-0.3623	-0.1463		-0.251	Site productivity	576.1252
648	Predicted	Change in alpha diversity_Site productivity		Change in average alpha diversity	-0.3664	-0.1459		-0.2529	Site productivity	585.8527
649	Predicted	Change in alpha diversity_Site productivity		Change in average alpha diversity	-0.3702	-0.1455		-0.2551	Site productivity	595.5802
650	Predicted	Change in alpha diversity_Site productivity		Change in average alpha diversity	-0.3749	-0.1453		-0.2571	Site productivity	605.3077
651	Predicted	Change in alpha diversity_Site productivity		Change in average alpha diversity	-0.3791	-0.1444		-0.2591	Site productivity	615.0352
652	Predicted	Change in alpha diversity_Site productivity		Change in average alpha diversity	-0.3837	-0.1442		-0.2612	Site productivity	624.7626
653	Predicted	Change in alpha diversity_Site productivity		Change in average alpha diversity	-0.3886	-0.1439		-0.2631	Site productivity	634.4901
654	Predicted	Change in alpha diversity_Site productivity		Change in average alpha diversity	-0.393	-0.1438		-0.2651	Site productivity	644.2176
655	Predicted	Change in alpha diversity_Site productivity		Change in average alpha diversity	-0.3976	-0.143		-0.2671	Site productivity	653.9451
656	Predicted	Change in alpha diversity_Site productivity		Change in average alpha diversity	-0.4022	-0.1422		-0.2692	Site productivity	663.6726
657	Predicted	Change in alpha diversity_Site productivity		Change in average alpha diversity	-0.4068	-0.1418		-0.2713	Site productivity	673.4
658	Predicted	Change in alpha diversity_Site productivity		Change in average alpha diversity	-0.4115	-0.1413		-0.2734	Site productivity	683.1275
659	Predicted	Change in alpha diversity_Site productivity		Change in average alpha diversity	-0.4159	-0.1408		-0.2755	Site productivity	692.855
660	Predicted	Change in alpha diversity_Site productivity		Change in average alpha diversity	-0.4206	-0.1401		-0.2775	Site productivity	702.5825
661	Predicted	Change in alpha diversity_Site productivity		Change in average alpha diversity	-0.4255	-0.1401		-0.2795	Site productivity	712.31
662	Predicted	Change in alpha diversity_Site productivity		Change in average alpha diversity	-0.4301	-0.1397		-0.2816	Site productivity	722.0375
663	Predicted	Change in alpha diversity_Site productivity		Change in average alpha diversity	-0.4346	-0.1395		-0.2837	Site productivity	731.7649
664	Predicted	Change in alpha diversity_Site productivity		Change in average alpha diversity	-0.4396	-0.1392		-0.2857	Site productivity	741.4924
665	Predicted	Change in alpha diversity_Site productivity		Change in average alpha diversity	-0.4447	-0.1386		-0.2878	Site productivity	751.2199
666	Predicted	Change in alpha diversity_Site productivity		Change in average alpha diversity	-0.4494	-0.1385		-0.2898	Site productivity	760.9474
667	Predicted	Change in alpha diversity_Site productivity		Change in average alpha diversity	-0.454	-0.1382		-0.2918	Site productivity	770.6749
668	Predicted	Change in alpha diversity_Site productivity		Change in average alpha diversity	-0.4587	-0.1372		-0.294	Site productivity	780.4024
669	Predicted	Change in alpha diversity_Site productivity		Change in average alpha diversity	-0.4636	-0.1364		-0.2961	Site productivity	790.1298
670	Predicted	Change in alpha diversity_Site productivity		Change in average alpha diversity	-0.4681	-0.1359		-0.298	Site productivity	799.8573
671	Predicted	Change in alpha diversity_Site productivity		Change in average alpha diversity	-0.473	-0.1353		-0.3002	Site productivity	809.5848
672	Predicted	Change in alpha diversity_Site productivity		Change in average alpha diversity	-0.4783	-0.1348		-0.3023	Site productivity	819.3123
673	Predicted	Change in alpha diversity_Site productivity		Change in average alpha diversity	-0.4828	-0.1339		-0.3042	Site productivity	829.0398
674	Predicted	Change in alpha diversity_Site productivity		Change in average alpha diversity	-0.4883	-0.1331		-0.3065	Site productivity	838.7672
675	Predicted	Change in alpha diversity_Site productivity		Change in average alpha diversity	-0.4935	-0.1323		-0.3085	Site productivity	848.4947
676	Predicted	Change in alpha diversity_Site productivity		Change in average alpha diversity	-0.4983	-0.1319		-0.3107	Site productivity	858.2222
677	Predicted	Change in alpha diversity_Site productivity		Change in average alpha diversity	-0.5032	-0.131		-0.3128	Site productivity	867.9497
678	Predicted	Change in alpha diversity_Site productivity		Change in average alpha diversity	-0.5078	-0.1302		-0.315	Site productivity	877.6772
679	Predicted	Change in alpha diversity_Site productivity		Change in average alpha diversity	-0.5126	-0.1296		-0.317	Site productivity	887.4047
680	Predicted	Change in alpha diversity_Site productivity		Change in average alpha diversity	-0.5173	-0.1292		-0.319	Site productivity	897.1321
681	Predicted	Change in alpha diversity_Site productivity		Change in average alpha diversity	-0.5216	-0.1283		-0.3211	Site productivity	906.8596
682	Predicted	Change in alpha diversity_Site productivity		Change in average alpha diversity	-0.5266	-0.1281		-0.323	Site productivity	916.5871
683	Predicted	Change in alpha diversity_Site productivity		Change in average alpha diversity	-0.5317	-0.1275		-0.3249	Site productivity	926.3146
684	Predicted	Change in alpha diversity_Site productivity		Change in average alpha diversity	-0.5361	-0.1266		-0.327	Site productivity	936.0421
685	Predicted	Change in alpha diversity_Site productivity		Change in average alpha diversity	-0.5408	-0.1259		-0.3289	Site productivity	945.7696
686	Predicted	Change in alpha diversity_Site productivity		Change in average alpha diversity	-0.5451	-0.1254		-0.3309	Site productivity	955.497
687	Predicted	Change in alpha diversity_Site productivity		Change in average alpha diversity	-0.5501	-0.1246		-0.3329	Site productivity	965.2245
688	Predicted	Change in alpha diversity_Site productivity		Change in average alpha diversity	-0.555	-0.1239		-0.3348	Site productivity	974.952
689	Observed	Change in alpha diversity_Site species pool	ahth.is	Change in average alpha diversity			Gain of spatially restricted species	0.0855	Site species pool	NA
690	Observed	Change in alpha diversity_Site species pool	amlr.is	Change in average alpha diversity			Gain of widespread species	0.2559	Site species pool	NA
691	Observed	Change in alpha diversity_Site species pool	arch.us	Change in average alpha diversity			Loss of widespread species	-0.2027	Site species pool	33
692	Observed	Change in alpha diversity_Site species pool	azi.cn	Change in average alpha diversity			Loss of widespread species	-0.1041	Site species pool	NA
693	Observed	Change in alpha diversity_Site species pool	azitwo.cn	Change in average alpha diversity			Loss of widespread species	-0.6382	Site species pool	78
694	Observed	Change in alpha diversity_Site species pool	badlau.de	Change in average alpha diversity			Loss of spatially restricted species	-0.1064	Site species pool	44
695	Observed	Change in alpha diversity_Site species pool	barta.us	Change in average alpha diversity			Loss of widespread species	-0.3003	Site species pool	NA
696	Observed	Change in alpha diversity_Site species pool	bayr.de	Change in average alpha diversity			Loss of spatially restricted species	-0.0552	Site species pool	41
697	Observed	Change in alpha diversity_Site species pool	bnbt.us	Change in average alpha diversity			Other situations	-0.0461	Site species pool	27
698	Observed	Change in alpha diversity_Site species pool	bnch.us	Change in average alpha diversity			Loss of widespread species	-0.1352	Site species pool	NA
699	Observed	Change in alpha diversity_Site species pool	bogong.au	Change in average alpha diversity			Widespread replaced by spatially restricted species	-0.0596	Site species pool	26
700	Observed	Change in alpha diversity_Site species pool	burrawan.au	Change in average alpha diversity			Other situations	-0.4116	Site species pool	24
701	Observed	Change in alpha diversity_Site species pool	burren.ie	Change in average alpha diversity			Loss of widespread species	-0.6818	Site species pool	55
702	Observed	Change in alpha diversity_Site species pool	cbgb.us	Change in average alpha diversity			Loss of spatially restricted species	-0.0965	Site species pool	31
703	Observed	Change in alpha diversity_Site species pool	cdcr.us	Change in average alpha diversity			Loss of widespread species	-0.8199	Site species pool	27
704	Observed	Change in alpha diversity_Site species pool	cdpt.us	Change in average alpha diversity			Loss of spatially restricted species	-0.3719	Site species pool	35
705	Observed	Change in alpha diversity_Site species pool	chilcas.ar	Change in average alpha diversity			Loss of spatially restricted species	-0.1352	Site species pool	36
706	Observed	Change in alpha diversity_Site species pool	comp.pt	Change in average alpha diversity			Loss of widespread species	-0.3056	Site species pool	51
707	Observed	Change in alpha diversity_Site species pool	cowi.ca	Change in average alpha diversity			Loss of spatially restricted species	-0.4406	Site species pool	11
708	Observed	Change in alpha diversity_Site species pool	elliot.us	Change in average alpha diversity			Loss of widespread species	-0.7554	Site species pool	27
709	Observed	Change in alpha diversity_Site species pool	ethamc.au	Change in average alpha diversity			Other situations	-0.0608	Site species pool	NA
710	Observed	Change in alpha diversity_Site species pool	ethass.au	Change in average alpha diversity			Gain of spatially restricted species	0.4568	Site species pool	9
711	Observed	Change in alpha diversity_Site species pool	frue.ch	Change in average alpha diversity			Loss of widespread species	-0.2566	Site species pool	25
712	Observed	Change in alpha diversity_Site species pool	hall.us	Change in average alpha diversity			Other situations	0	Site species pool	24
713	Observed	Change in alpha diversity_Site species pool	hart.us	Change in average alpha diversity			Gain of spatially restricted species	0.0781	Site species pool	29
714	Observed	Change in alpha diversity_Site species pool	hero.uk	Change in average alpha diversity			Widespread replaced by spatially restricted species	-0.111	Site species pool	30
715	Observed	Change in alpha diversity_Site species pool	hopl.us	Change in average alpha diversity			Loss of widespread species	-0.6264	Site species pool	70
716	Observed	Change in alpha diversity_Site species pool	jena.de	Change in average alpha diversity			Other situations	0.0089	Site species pool	37
717	Observed	Change in alpha diversity_Site species pool	kbs.us	Change in average alpha diversity			Loss of spatially restricted species	-0.5726	Site species pool	29
718	Observed	Change in alpha diversity_Site species pool	kibber.in	Change in average alpha diversity			Loss of spatially restricted species	-0.0215	Site species pool	14
719	Observed	Change in alpha diversity_Site species pool	kidman.au	Change in average alpha diversity			Gain of spatially restricted species	0.1136	Site species pool	25
720	Observed	Change in alpha diversity_Site species pool	kilp.fi	Change in average alpha diversity			Loss of widespread species	-0.1541	Site species pool	40
721	Observed	Change in alpha diversity_Site species pool	kiny.au	Change in average alpha diversity			Loss of widespread species	-0.2012	Site species pool	40
722	Observed	Change in alpha diversity_Site species pool	koffler.ca	Change in average alpha diversity			Loss of widespread species	-0.6188	Site species pool	27
723	Observed	Change in alpha diversity_Site species pool	konz.us	Change in average alpha diversity			Other situations	-0.023	Site species pool	35
724	Observed	Change in alpha diversity_Site species pool	lagoas.br	Change in average alpha diversity			Loss of widespread species	-0.5365	Site species pool	21
725	Observed	Change in alpha diversity_Site species pool	lake.us	Change in average alpha diversity			Loss of widespread species	-0.3587	Site species pool	39
726	Observed	Change in alpha diversity_Site species pool	lancaster.uk	Change in average alpha diversity			Loss of spatially restricted species	-0.1413	Site species pool	15
727	Observed	Change in alpha diversity_Site species pool	look.us	Change in average alpha diversity			Loss of spatially restricted species	-0.1122	Site species pool	21
728	Observed	Change in alpha diversity_Site species pool	marc.ar	Change in average alpha diversity			Loss of widespread species	-0.1352	Site species pool	50
729	Observed	Change in alpha diversity_Site species pool	mcla.us	Change in average alpha diversity			Other situations	0	Site species pool	21
730	Observed	Change in alpha diversity_Site species pool	moab.us	Change in average alpha diversity			Other situations	-0.1114	Site species pool	NA
731	Observed	Change in alpha diversity_Site species pool	msla.us	Change in average alpha diversity			Loss of widespread species	-0.1309	Site species pool	32
732	Observed	Change in alpha diversity_Site species pool	msla_2.us	Change in average alpha diversity			Gain of spatially restricted species	0.1123	Site species pool	25
733	Observed	Change in alpha diversity_Site species pool	msla_3.us	Change in average alpha diversity			Loss of spatially restricted species	-0.0395	Site species pool	29
734	Observed	Change in alpha diversity_Site species pool	msum.us	Change in average alpha diversity			Loss of widespread species	-0.2701	Site species pool	27
735	Observed	Change in alpha diversity_Site species pool	mtca.au	Change in average alpha diversity			Loss of spatially restricted species	-0.5304	Site species pool	35
736	Observed	Change in alpha diversity_Site species pool	nilla.au	Change in average alpha diversity			Gain of spatially restricted species	0.2447	Site species pool	18
737	Observed	Change in alpha diversity_Site species pool	ping.au	Change in average alpha diversity			Loss of widespread species	-0.4836	Site species pool	13
738	Observed	Change in alpha diversity_Site species pool	potrok.ar	Change in average alpha diversity			Spatially restricted replaced by widespread species	0.0496	Site species pool	18
739	Observed	Change in alpha diversity_Site species pool	rook.uk	Change in average alpha diversity			Widespread replaced by spatially restricted species	-0.3021	Site species pool	15
740	Observed	Change in alpha diversity_Site species pool	saana.fi	Change in average alpha diversity			Loss of spatially restricted species	-0.4368	Site species pool	50
741	Observed	Change in alpha diversity_Site species pool	sage.us	Change in average alpha diversity			Widespread replaced by spatially restricted species	-0.0043	Site species pool	31
742	Observed	Change in alpha diversity_Site species pool	saline.us	Change in average alpha diversity			Loss of widespread species	-0.2662	Site species pool	NA
743	Observed	Change in alpha diversity_Site species pool	sedg.us	Change in average alpha diversity			Loss of spatially restricted species	-0.6716	Site species pool	21
744	Observed	Change in alpha diversity_Site species pool	sereng.tz	Change in average alpha diversity			Loss of widespread species	-0.0773	Site species pool	41
745	Observed	Change in alpha diversity_Site species pool	sevi.us	Change in average alpha diversity			Loss of spatially restricted species	-0.0675	Site species pool	31
746	Observed	Change in alpha diversity_Site species pool	sgs.us	Change in average alpha diversity			Spatially restricted replaced by widespread species	0.1797	Site species pool	31
747	Observed	Change in alpha diversity_Site species pool	shps.us	Change in average alpha diversity			Loss of spatially restricted species	-0.336	Site species pool	42
748	Observed	Change in alpha diversity_Site species pool	sier.us	Change in average alpha diversity			Gain of spatially restricted species	0.364	Site species pool	45
749	Observed	Change in alpha diversity_Site species pool	smith.us	Change in average alpha diversity			Loss of spatially restricted species	-0.0795	Site species pool	37
750	Observed	Change in alpha diversity_Site species pool	spin.us	Change in average alpha diversity			Loss of widespread species	-0.3662	Site species pool	19
751	Observed	Change in alpha diversity_Site species pool	sval.no	Change in average alpha diversity			Gain of spatially restricted species	0.0477	Site species pool	NA
752	Observed	Change in alpha diversity_Site species pool	temple.us	Change in average alpha diversity			Loss of widespread species	-0.3568	Site species pool	40
753	Observed	Change in alpha diversity_Site species pool	thth.is	Change in average alpha diversity			Loss of widespread species	-0.2098	Site species pool	NA
754	Observed	Change in alpha diversity_Site species pool	tmlr.is	Change in average alpha diversity			Loss of spatially restricted species	-0.0351	Site species pool	NA
755	Observed	Change in alpha diversity_Site species pool	trel.us	Change in average alpha diversity			Loss of widespread species	-0.2379	Site species pool	13
756	Observed	Change in alpha diversity_Site species pool	ukul.za	Change in average alpha diversity			Loss of widespread species	-0.0907	Site species pool	76
757	Observed	Change in alpha diversity_Site species pool	unc.us	Change in average alpha diversity			Loss of spatially restricted species	-0.6256	Site species pool	36
758	Observed	Change in alpha diversity_Site species pool	valm.ch	Change in average alpha diversity			Loss of widespread species	-0.307	Site species pool	62
759	Observed	Change in alpha diversity_Site species pool	veluwe.nl	Change in average alpha diversity			Gain of spatially restricted species	0.1149	Site species pool	34
760	Observed	Change in alpha diversity_Site species pool	yarra.au	Change in average alpha diversity			Loss of spatially restricted species	-0.3054	Site species pool	16
761	Predicted	Change in alpha diversity_Site species pool		Change in average alpha diversity	-0.2622	0.0096		-0.1272	Site species pool	9
762	Predicted	Change in alpha diversity_Site species pool		Change in average alpha diversity	-0.2625	0.0043		-0.1298	Site species pool	9.697
763	Predicted	Change in alpha diversity_Site species pool		Change in average alpha diversity	-0.2628	-0.0006		-0.1322	Site species pool	10.3939
764	Predicted	Change in alpha diversity_Site species pool		Change in average alpha diversity	-0.2623	-0.0065		-0.1349	Site species pool	11.0909
765	Predicted	Change in alpha diversity_Site species pool		Change in average alpha diversity	-0.262	-0.0122		-0.1372	Site species pool	11.7879
766	Predicted	Change in alpha diversity_Site species pool		Change in average alpha diversity	-0.2612	-0.0171		-0.1398	Site species pool	12.4848
767	Predicted	Change in alpha diversity_Site species pool		Change in average alpha diversity	-0.2608	-0.0226		-0.1423	Site species pool	13.1818
768	Predicted	Change in alpha diversity_Site species pool		Change in average alpha diversity	-0.2604	-0.0277		-0.1448	Site species pool	13.8788
769	Predicted	Change in alpha diversity_Site species pool		Change in average alpha diversity	-0.2596	-0.0332		-0.1471	Site species pool	14.5758
770	Predicted	Change in alpha diversity_Site species pool		Change in average alpha diversity	-0.2602	-0.0384		-0.1496	Site species pool	15.2727
771	Predicted	Change in alpha diversity_Site species pool		Change in average alpha diversity	-0.2604	-0.0431		-0.1522	Site species pool	15.9697
772	Predicted	Change in alpha diversity_Site species pool		Change in average alpha diversity	-0.2598	-0.0482		-0.1546	Site species pool	16.6667
773	Predicted	Change in alpha diversity_Site species pool		Change in average alpha diversity	-0.2596	-0.0535		-0.1571	Site species pool	17.3636
774	Predicted	Change in alpha diversity_Site species pool		Change in average alpha diversity	-0.2599	-0.0581		-0.1599	Site species pool	18.0606
775	Predicted	Change in alpha diversity_Site species pool		Change in average alpha diversity	-0.2604	-0.0626		-0.1624	Site species pool	18.7576
776	Predicted	Change in alpha diversity_Site species pool		Change in average alpha diversity	-0.2607	-0.0676		-0.1651	Site species pool	19.4545
777	Predicted	Change in alpha diversity_Site species pool		Change in average alpha diversity	-0.2605	-0.0731		-0.1674	Site species pool	20.1515
778	Predicted	Change in alpha diversity_Site species pool		Change in average alpha diversity	-0.2611	-0.078		-0.1701	Site species pool	20.8485
779	Predicted	Change in alpha diversity_Site species pool		Change in average alpha diversity	-0.2616	-0.0825		-0.1727	Site species pool	21.5455
780	Predicted	Change in alpha diversity_Site species pool		Change in average alpha diversity	-0.2616	-0.0866		-0.1753	Site species pool	22.2424
781	Predicted	Change in alpha diversity_Site species pool		Change in average alpha diversity	-0.2619	-0.0912		-0.1777	Site species pool	22.9394
782	Predicted	Change in alpha diversity_Site species pool		Change in average alpha diversity	-0.2628	-0.095		-0.1803	Site species pool	23.6364
783	Predicted	Change in alpha diversity_Site species pool		Change in average alpha diversity	-0.2639	-0.0994		-0.1827	Site species pool	24.3333
784	Predicted	Change in alpha diversity_Site species pool		Change in average alpha diversity	-0.2653	-0.1041		-0.1851	Site species pool	25.0303
785	Predicted	Change in alpha diversity_Site species pool		Change in average alpha diversity	-0.2664	-0.1086		-0.1876	Site species pool	25.7273
786	Predicted	Change in alpha diversity_Site species pool		Change in average alpha diversity	-0.2672	-0.1126		-0.19	Site species pool	26.4242
787	Predicted	Change in alpha diversity_Site species pool		Change in average alpha diversity	-0.2684	-0.1163		-0.1927	Site species pool	27.1212
788	Predicted	Change in alpha diversity_Site species pool		Change in average alpha diversity	-0.2695	-0.1197		-0.195	Site species pool	27.8182
789	Predicted	Change in alpha diversity_Site species pool		Change in average alpha diversity	-0.2708	-0.1238		-0.1975	Site species pool	28.5152
790	Predicted	Change in alpha diversity_Site species pool		Change in average alpha diversity	-0.2718	-0.1273		-0.1998	Site species pool	29.2121
791	Predicted	Change in alpha diversity_Site species pool		Change in average alpha diversity	-0.2744	-0.1307		-0.2022	Site species pool	29.9091
792	Predicted	Change in alpha diversity_Site species pool		Change in average alpha diversity	-0.2769	-0.1337		-0.2046	Site species pool	30.6061
793	Predicted	Change in alpha diversity_Site species pool		Change in average alpha diversity	-0.2792	-0.1367		-0.2072	Site species pool	31.303
794	Predicted	Change in alpha diversity_Site species pool		Change in average alpha diversity	-0.2823	-0.1396		-0.21	Site species pool	32
795	Predicted	Change in alpha diversity_Site species pool		Change in average alpha diversity	-0.2849	-0.1424		-0.2126	Site species pool	32.697
796	Predicted	Change in alpha diversity_Site species pool		Change in average alpha diversity	-0.2871	-0.1448		-0.2154	Site species pool	33.3939
797	Predicted	Change in alpha diversity_Site species pool		Change in average alpha diversity	-0.2896	-0.1471		-0.2179	Site species pool	34.0909
798	Predicted	Change in alpha diversity_Site species pool		Change in average alpha diversity	-0.2928	-0.1493		-0.2204	Site species pool	34.7879
799	Predicted	Change in alpha diversity_Site species pool		Change in average alpha diversity	-0.2964	-0.1511		-0.2229	Site species pool	35.4848
800	Predicted	Change in alpha diversity_Site species pool		Change in average alpha diversity	-0.2995	-0.1536		-0.2255	Site species pool	36.1818
801	Predicted	Change in alpha diversity_Site species pool		Change in average alpha diversity	-0.3026	-0.1554		-0.2281	Site species pool	36.8788
802	Predicted	Change in alpha diversity_Site species pool		Change in average alpha diversity	-0.3063	-0.1567		-0.2307	Site species pool	37.5758
803	Predicted	Change in alpha diversity_Site species pool		Change in average alpha diversity	-0.3093	-0.1576		-0.2332	Site species pool	38.2727
804	Predicted	Change in alpha diversity_Site species pool		Change in average alpha diversity	-0.3127	-0.1594		-0.2357	Site species pool	38.9697
805	Predicted	Change in alpha diversity_Site species pool		Change in average alpha diversity	-0.3161	-0.16		-0.2382	Site species pool	39.6667
806	Predicted	Change in alpha diversity_Site species pool		Change in average alpha diversity	-0.3206	-0.1604		-0.241	Site species pool	40.3636
807	Predicted	Change in alpha diversity_Site species pool		Change in average alpha diversity	-0.3255	-0.1612		-0.2434	Site species pool	41.0606
808	Predicted	Change in alpha diversity_Site species pool		Change in average alpha diversity	-0.3295	-0.1622		-0.246	Site species pool	41.7576
809	Predicted	Change in alpha diversity_Site species pool		Change in average alpha diversity	-0.3335	-0.1627		-0.2485	Site species pool	42.4545
810	Predicted	Change in alpha diversity_Site species pool		Change in average alpha diversity	-0.3387	-0.1633		-0.251	Site species pool	43.1515
811	Predicted	Change in alpha diversity_Site species pool		Change in average alpha diversity	-0.3437	-0.1635		-0.2536	Site species pool	43.8485
812	Predicted	Change in alpha diversity_Site species pool		Change in average alpha diversity	-0.3484	-0.1641		-0.2564	Site species pool	44.5455
813	Predicted	Change in alpha diversity_Site species pool		Change in average alpha diversity	-0.3533	-0.1642		-0.2589	Site species pool	45.2424
814	Predicted	Change in alpha diversity_Site species pool		Change in average alpha diversity	-0.3579	-0.1641		-0.2614	Site species pool	45.9394
815	Predicted	Change in alpha diversity_Site species pool		Change in average alpha diversity	-0.3626	-0.1644		-0.2638	Site species pool	46.6364
816	Predicted	Change in alpha diversity_Site species pool		Change in average alpha diversity	-0.3674	-0.1646		-0.2665	Site species pool	47.3333
817	Predicted	Change in alpha diversity_Site species pool		Change in average alpha diversity	-0.3722	-0.1645		-0.2693	Site species pool	48.0303
818	Predicted	Change in alpha diversity_Site species pool		Change in average alpha diversity	-0.3766	-0.1644		-0.2718	Site species pool	48.7273
819	Predicted	Change in alpha diversity_Site species pool		Change in average alpha diversity	-0.3821	-0.1644		-0.2744	Site species pool	49.4242
820	Predicted	Change in alpha diversity_Site species pool		Change in average alpha diversity	-0.3875	-0.1643		-0.2771	Site species pool	50.1212
821	Predicted	Change in alpha diversity_Site species pool		Change in average alpha diversity	-0.3931	-0.1643		-0.2795	Site species pool	50.8182
822	Predicted	Change in alpha diversity_Site species pool		Change in average alpha diversity	-0.3987	-0.1645		-0.2817	Site species pool	51.5152
823	Predicted	Change in alpha diversity_Site species pool		Change in average alpha diversity	-0.4043	-0.1642		-0.2842	Site species pool	52.2121
824	Predicted	Change in alpha diversity_Site species pool		Change in average alpha diversity	-0.4089	-0.1636		-0.2868	Site species pool	52.9091
825	Predicted	Change in alpha diversity_Site species pool		Change in average alpha diversity	-0.4147	-0.163		-0.2892	Site species pool	53.6061
826	Predicted	Change in alpha diversity_Site species pool		Change in average alpha diversity	-0.4202	-0.1628		-0.2915	Site species pool	54.303
827	Predicted	Change in alpha diversity_Site species pool		Change in average alpha diversity	-0.4253	-0.162		-0.2939	Site species pool	55
828	Predicted	Change in alpha diversity_Site species pool		Change in average alpha diversity	-0.4309	-0.1614		-0.2964	Site species pool	55.697
829	Predicted	Change in alpha diversity_Site species pool		Change in average alpha diversity	-0.4363	-0.1617		-0.299	Site species pool	56.3939
830	Predicted	Change in alpha diversity_Site species pool		Change in average alpha diversity	-0.4419	-0.1616		-0.3016	Site species pool	57.0909
831	Predicted	Change in alpha diversity_Site species pool		Change in average alpha diversity	-0.4472	-0.1612		-0.3044	Site species pool	57.7879
832	Predicted	Change in alpha diversity_Site species pool		Change in average alpha diversity	-0.4534	-0.1603		-0.3069	Site species pool	58.4848
833	Predicted	Change in alpha diversity_Site species pool		Change in average alpha diversity	-0.4587	-0.1601		-0.3094	Site species pool	59.1818
834	Predicted	Change in alpha diversity_Site species pool		Change in average alpha diversity	-0.4641	-0.1598		-0.3123	Site species pool	59.8788
835	Predicted	Change in alpha diversity_Site species pool		Change in average alpha diversity	-0.4695	-0.1592		-0.3146	Site species pool	60.5758
836	Predicted	Change in alpha diversity_Site species pool		Change in average alpha diversity	-0.4752	-0.1584		-0.3172	Site species pool	61.2727
837	Predicted	Change in alpha diversity_Site species pool		Change in average alpha diversity	-0.4808	-0.1578		-0.3197	Site species pool	61.9697
838	Predicted	Change in alpha diversity_Site species pool		Change in average alpha diversity	-0.4866	-0.1572		-0.3226	Site species pool	62.6667
839	Predicted	Change in alpha diversity_Site species pool		Change in average alpha diversity	-0.4925	-0.1566		-0.325	Site species pool	63.3636
840	Predicted	Change in alpha diversity_Site species pool		Change in average alpha diversity	-0.4986	-0.1561		-0.3275	Site species pool	64.0606
841	Predicted	Change in alpha diversity_Site species pool		Change in average alpha diversity	-0.5044	-0.1555		-0.33	Site species pool	64.7576
842	Predicted	Change in alpha diversity_Site species pool		Change in average alpha diversity	-0.5103	-0.1544		-0.3326	Site species pool	65.4545
843	Predicted	Change in alpha diversity_Site species pool		Change in average alpha diversity	-0.5163	-0.1535		-0.3351	Site species pool	66.1515
844	Predicted	Change in alpha diversity_Site species pool		Change in average alpha diversity	-0.5222	-0.1531		-0.3376	Site species pool	66.8485
845	Predicted	Change in alpha diversity_Site species pool		Change in average alpha diversity	-0.5279	-0.1526		-0.34	Site species pool	67.5455
846	Predicted	Change in alpha diversity_Site species pool		Change in average alpha diversity	-0.5339	-0.1521		-0.3428	Site species pool	68.2424
847	Predicted	Change in alpha diversity_Site species pool		Change in average alpha diversity	-0.5398	-0.1515		-0.3454	Site species pool	68.9394
848	Predicted	Change in alpha diversity_Site species pool		Change in average alpha diversity	-0.5454	-0.1509		-0.3479	Site species pool	69.6364
849	Predicted	Change in alpha diversity_Site species pool		Change in average alpha diversity	-0.5513	-0.15		-0.3505	Site species pool	70.3333
850	Predicted	Change in alpha diversity_Site species pool		Change in average alpha diversity	-0.557	-0.1497		-0.3531	Site species pool	71.0303
851	Predicted	Change in alpha diversity_Site species pool		Change in average alpha diversity	-0.5622	-0.1488		-0.3556	Site species pool	71.7273
852	Predicted	Change in alpha diversity_Site species pool		Change in average alpha diversity	-0.5683	-0.1484		-0.3581	Site species pool	72.4242
853	Predicted	Change in alpha diversity_Site species pool		Change in average alpha diversity	-0.5738	-0.1477		-0.3607	Site species pool	73.1212
854	Predicted	Change in alpha diversity_Site species pool		Change in average alpha diversity	-0.5793	-0.147		-0.3632	Site species pool	73.8182
855	Predicted	Change in alpha diversity_Site species pool		Change in average alpha diversity	-0.5852	-0.1463		-0.3656	Site species pool	74.5152
856	Predicted	Change in alpha diversity_Site species pool		Change in average alpha diversity	-0.5914	-0.1456		-0.3679	Site species pool	75.2121
857	Predicted	Change in alpha diversity_Site species pool		Change in average alpha diversity	-0.5974	-0.1453		-0.3703	Site species pool	75.9091
858	Predicted	Change in alpha diversity_Site species pool		Change in average alpha diversity	-0.6026	-0.1449		-0.3729	Site species pool	76.6061
859	Predicted	Change in alpha diversity_Site species pool		Change in average alpha diversity	-0.6085	-0.1438		-0.3753	Site species pool	77.303
860	Predicted	Change in alpha diversity_Site species pool		Change in average alpha diversity	-0.6143	-0.1433		-0.378	Site species pool	78
861	Observed	Change in beta diversity_Block distance	ahth.is	Change in beta diversity			Gain of spatially restricted species	0.0816	Block distance	NA
862	Observed	Change in beta diversity_Block distance	amlr.is	Change in beta diversity			Gain of widespread species	-0.0446	Block distance	NA
863	Observed	Change in beta diversity_Block distance	arch.us	Change in beta diversity			Loss of widespread species	0.0973	Block distance	71.36
864	Observed	Change in beta diversity_Block distance	azi.cn	Change in beta diversity			Loss of widespread species	0.05	Block distance	57.95
865	Observed	Change in beta diversity_Block distance	azitwo.cn	Change in beta diversity			Loss of widespread species	0.0075	Block distance	NA
866	Observed	Change in beta diversity_Block distance	badlau.de	Change in beta diversity			Loss of spatially restricted species	-0.0606	Block distance	51.93
867	Observed	Change in beta diversity_Block distance	barta.us	Change in beta diversity			Loss of widespread species	0.0379	Block distance	NA
868	Observed	Change in beta diversity_Block distance	bayr.de	Change in beta diversity			Loss of spatially restricted species	-0.0281	Block distance	23.51
869	Observed	Change in beta diversity_Block distance	bnbt.us	Change in beta diversity			Other situations	0.0461	Block distance	986.183
870	Observed	Change in beta diversity_Block distance	bnch.us	Change in beta diversity			Loss of widespread species	0.0016	Block distance	249.844
871	Observed	Change in beta diversity_Block distance	bogong.au	Change in beta diversity			Widespread replaced by spatially restricted species	0.1061	Block distance	58.6
872	Observed	Change in beta diversity_Block distance	burrawan.au	Change in beta diversity			Other situations	0.4116	Block distance	665.45
873	Observed	Change in beta diversity_Block distance	burren.ie	Change in beta diversity			Loss of widespread species	0.171	Block distance	132.79
874	Observed	Change in beta diversity_Block distance	cbgb.us	Change in beta diversity			Loss of spatially restricted species	-0.1042	Block distance	1819.11
875	Observed	Change in beta diversity_Block distance	cdcr.us	Change in beta diversity			Loss of widespread species	0.5516	Block distance	101.91
876	Observed	Change in beta diversity_Block distance	cdpt.us	Change in beta diversity			Loss of spatially restricted species	-0.0336	Block distance	NA
877	Observed	Change in beta diversity_Block distance	chilcas.ar	Change in beta diversity			Loss of spatially restricted species	-0.9635	Block distance	846.38
878	Observed	Change in beta diversity_Block distance	comp.pt	Change in beta diversity			Loss of widespread species	0.1674	Block distance	107.24
879	Observed	Change in beta diversity_Block distance	cowi.ca	Change in beta diversity			Loss of spatially restricted species	-0.2526	Block distance	NA
880	Observed	Change in beta diversity_Block distance	elliot.us	Change in beta diversity			Loss of widespread species	0.3136	Block distance	141
881	Observed	Change in beta diversity_Block distance	ethamc.au	Change in beta diversity			Other situations	0.0608	Block distance	352.17
882	Observed	Change in beta diversity_Block distance	ethass.au	Change in beta diversity			Gain of spatially restricted species	0.3541	Block distance	122.19
883	Observed	Change in beta diversity_Block distance	frue.ch	Change in beta diversity			Loss of widespread species	0.094	Block distance	NA
884	Observed	Change in beta diversity_Block distance	hall.us	Change in beta diversity			Other situations	0	Block distance	61.45
885	Observed	Change in beta diversity_Block distance	hart.us	Change in beta diversity			Gain of spatially restricted species	0.0397	Block distance	NA
886	Observed	Change in beta diversity_Block distance	hero.uk	Change in beta diversity			Widespread replaced by spatially restricted species	0.2508	Block distance	147.802
887	Observed	Change in beta diversity_Block distance	hopl.us	Change in beta diversity			Loss of widespread species	0.1051	Block distance	60.996
888	Observed	Change in beta diversity_Block distance	jena.de	Change in beta diversity			Other situations	-0.0089	Block distance	195.07
889	Observed	Change in beta diversity_Block distance	kbs.us	Change in beta diversity			Loss of spatially restricted species	-0.0693	Block distance	102.78
890	Observed	Change in beta diversity_Block distance	kibber.in	Change in beta diversity			Loss of spatially restricted species	-0.0738	Block distance	481.13
891	Observed	Change in beta diversity_Block distance	kidman.au	Change in beta diversity			Gain of spatially restricted species	0.2611	Block distance	NA
892	Observed	Change in beta diversity_Block distance	kilp.fi	Change in beta diversity			Loss of widespread species	0.0645	Block distance	200.345
893	Observed	Change in beta diversity_Block distance	kiny.au	Change in beta diversity			Loss of widespread species	0.0958	Block distance	23.04
894	Observed	Change in beta diversity_Block distance	koffler.ca	Change in beta diversity			Loss of widespread species	0.1769	Block distance	65.83
895	Observed	Change in beta diversity_Block distance	konz.us	Change in beta diversity			Other situations	0.023	Block distance	67.06
896	Observed	Change in beta diversity_Block distance	lagoas.br	Change in beta diversity			Loss of widespread species	0.131	Block distance	451.97
897	Observed	Change in beta diversity_Block distance	lake.us	Change in beta diversity			Loss of widespread species	0.1764	Block distance	1245.06
898	Observed	Change in beta diversity_Block distance	lancaster.uk	Change in beta diversity			Loss of spatially restricted species	-0.0258	Block distance	291.22
899	Observed	Change in beta diversity_Block distance	look.us	Change in beta diversity			Loss of spatially restricted species	-0.0702	Block distance	63.926
900	Observed	Change in beta diversity_Block distance	marc.ar	Change in beta diversity			Loss of widespread species	0.0926	Block distance	63.92
901	Observed	Change in beta diversity_Block distance	mcla.us	Change in beta diversity			Other situations	0.087	Block distance	58.659
902	Observed	Change in beta diversity_Block distance	moab.us	Change in beta diversity			Other situations	0.1114	Block distance	NA
903	Observed	Change in beta diversity_Block distance	msla.us	Change in beta diversity			Loss of widespread species	0.0917	Block distance	115.21
904	Observed	Change in beta diversity_Block distance	msla_2.us	Change in beta diversity			Gain of spatially restricted species	0.0055	Block distance	498.56
905	Observed	Change in beta diversity_Block distance	msla_3.us	Change in beta diversity			Loss of spatially restricted species	-0.0374	Block distance	105.94
906	Observed	Change in beta diversity_Block distance	msum.us	Change in beta diversity			Loss of widespread species	0.17	Block distance	69.6338
907	Observed	Change in beta diversity_Block distance	mtca.au	Change in beta diversity			Loss of spatially restricted species	-0.1628	Block distance	NA
908	Observed	Change in beta diversity_Block distance	nilla.au	Change in beta diversity			Gain of spatially restricted species	0.0177	Block distance	51.76
909	Observed	Change in beta diversity_Block distance	ping.au	Change in beta diversity			Loss of widespread species	0.1269	Block distance	274.16
910	Observed	Change in beta diversity_Block distance	potrok.ar	Change in beta diversity			Spatially restricted replaced by widespread species	-0.1067	Block distance	188.92
911	Observed	Change in beta diversity_Block distance	rook.uk	Change in beta diversity			Widespread replaced by spatially restricted species	0.3762	Block distance	134.22
912	Observed	Change in beta diversity_Block distance	saana.fi	Change in beta diversity			Loss of spatially restricted species	-0.082	Block distance	155.727
913	Observed	Change in beta diversity_Block distance	sage.us	Change in beta diversity			Widespread replaced by spatially restricted species	0.0451	Block distance	805.66
914	Observed	Change in beta diversity_Block distance	saline.us	Change in beta diversity			Loss of widespread species	0.043	Block distance	333.86
915	Observed	Change in beta diversity_Block distance	sedg.us	Change in beta diversity			Loss of spatially restricted species	-0.427	Block distance	51.24
916	Observed	Change in beta diversity_Block distance	sereng.tz	Change in beta diversity			Loss of widespread species	0.0232	Block distance	92.55
917	Observed	Change in beta diversity_Block distance	sevi.us	Change in beta diversity			Loss of spatially restricted species	-0.1148	Block distance	NA
918	Observed	Change in beta diversity_Block distance	sgs.us	Change in beta diversity			Spatially restricted replaced by widespread species	-0.3873	Block distance	NA
919	Observed	Change in beta diversity_Block distance	shps.us	Change in beta diversity			Loss of spatially restricted species	-0.0069	Block distance	113.53
920	Observed	Change in beta diversity_Block distance	sier.us	Change in beta diversity			Gain of spatially restricted species	0.0414	Block distance	NA
921	Observed	Change in beta diversity_Block distance	smith.us	Change in beta diversity			Loss of spatially restricted species	-0.0875	Block distance	88.45
922	Observed	Change in beta diversity_Block distance	spin.us	Change in beta diversity			Loss of widespread species	0.2608	Block distance	NA
923	Observed	Change in beta diversity_Block distance	sval.no	Change in beta diversity			Gain of spatially restricted species	0.0393	Block distance	NA
924	Observed	Change in beta diversity_Block distance	temple.us	Change in beta diversity			Loss of widespread species	0.0001	Block distance	55.82
925	Observed	Change in beta diversity_Block distance	thth.is	Change in beta diversity			Loss of widespread species	0.1492	Block distance	1027.1
926	Observed	Change in beta diversity_Block distance	tmlr.is	Change in beta diversity			Loss of spatially restricted species	-0.039	Block distance	928.67
927	Observed	Change in beta diversity_Block distance	trel.us	Change in beta diversity			Loss of widespread species	0.0148	Block distance	NA
928	Observed	Change in beta diversity_Block distance	ukul.za	Change in beta diversity			Loss of widespread species	0.0568	Block distance	69.8175
929	Observed	Change in beta diversity_Block distance	unc.us	Change in beta diversity			Loss of spatially restricted species	-0.1729	Block distance	NA
930	Observed	Change in beta diversity_Block distance	valm.ch	Change in beta diversity			Loss of widespread species	0.0193	Block distance	467.6
931	Observed	Change in beta diversity_Block distance	veluwe.nl	Change in beta diversity			Gain of spatially restricted species	0.0186	Block distance	NA
932	Observed	Change in beta diversity_Block distance	yarra.au	Change in beta diversity			Loss of spatially restricted species	-0.2542	Block distance	105.75
933	Predicted	Change in beta diversity_Block distance		Change in beta diversity	-0.0065	0.1365		0.0643	Block distance	23.04
934	Predicted	Change in beta diversity_Block distance		Change in beta diversity	-0.0069	0.1332		0.0626	Block distance	41.1821
935	Predicted	Change in beta diversity_Block distance		Change in beta diversity	-0.0066	0.1296		0.061	Block distance	59.3242
936	Predicted	Change in beta diversity_Block distance		Change in beta diversity	-0.007	0.1264		0.0595	Block distance	77.4664
937	Predicted	Change in beta diversity_Block distance		Change in beta diversity	-0.0077	0.1233		0.058	Block distance	95.6085
938	Predicted	Change in beta diversity_Block distance		Change in beta diversity	-0.0078	0.1205		0.0563	Block distance	113.7506
939	Predicted	Change in beta diversity_Block distance		Change in beta diversity	-0.0081	0.1177		0.0548	Block distance	131.8927
940	Predicted	Change in beta diversity_Block distance		Change in beta diversity	-0.008	0.1153		0.0532	Block distance	150.0348
941	Predicted	Change in beta diversity_Block distance		Change in beta diversity	-0.0084	0.1128		0.0517	Block distance	168.177
942	Predicted	Change in beta diversity_Block distance		Change in beta diversity	-0.0095	0.1101		0.0501	Block distance	186.3191
943	Predicted	Change in beta diversity_Block distance		Change in beta diversity	-0.0107	0.108		0.0485	Block distance	204.4612
944	Predicted	Change in beta diversity_Block distance		Change in beta diversity	-0.0114	0.1058		0.047	Block distance	222.6033
945	Predicted	Change in beta diversity_Block distance		Change in beta diversity	-0.013	0.1039		0.0457	Block distance	240.7455
946	Predicted	Change in beta diversity_Block distance		Change in beta diversity	-0.0145	0.1021		0.0442	Block distance	258.8876
947	Predicted	Change in beta diversity_Block distance		Change in beta diversity	-0.0156	0.1007		0.0423	Block distance	277.0297
948	Predicted	Change in beta diversity_Block distance		Change in beta diversity	-0.0174	0.0994		0.0409	Block distance	295.1718
949	Predicted	Change in beta diversity_Block distance		Change in beta diversity	-0.0189	0.0977		0.0395	Block distance	313.3139
950	Predicted	Change in beta diversity_Block distance		Change in beta diversity	-0.0205	0.0961		0.0378	Block distance	331.4561
951	Predicted	Change in beta diversity_Block distance		Change in beta diversity	-0.0224	0.0952		0.0362	Block distance	349.5982
952	Predicted	Change in beta diversity_Block distance		Change in beta diversity	-0.0249	0.0947		0.0346	Block distance	367.7403
953	Predicted	Change in beta diversity_Block distance		Change in beta diversity	-0.0269	0.0938		0.033	Block distance	385.8824
954	Predicted	Change in beta diversity_Block distance		Change in beta diversity	-0.0291	0.093		0.0315	Block distance	404.0245
955	Predicted	Change in beta diversity_Block distance		Change in beta diversity	-0.0314	0.0921		0.0299	Block distance	422.1667
956	Predicted	Change in beta diversity_Block distance		Change in beta diversity	-0.0338	0.0917		0.0284	Block distance	440.3088
957	Predicted	Change in beta diversity_Block distance		Change in beta diversity	-0.0365	0.0909		0.0267	Block distance	458.4509
958	Predicted	Change in beta diversity_Block distance		Change in beta diversity	-0.0393	0.0904		0.0251	Block distance	476.593
959	Predicted	Change in beta diversity_Block distance		Change in beta diversity	-0.0427	0.0897		0.0237	Block distance	494.7352
960	Predicted	Change in beta diversity_Block distance		Change in beta diversity	-0.0453	0.0893		0.0222	Block distance	512.8773
961	Predicted	Change in beta diversity_Block distance		Change in beta diversity	-0.0487	0.0892		0.0204	Block distance	531.0194
962	Predicted	Change in beta diversity_Block distance		Change in beta diversity	-0.0521	0.0894		0.0189	Block distance	549.1615
963	Predicted	Change in beta diversity_Block distance		Change in beta diversity	-0.0551	0.0892		0.0175	Block distance	567.3036
964	Predicted	Change in beta diversity_Block distance		Change in beta diversity	-0.0583	0.0897		0.016	Block distance	585.4458
965	Predicted	Change in beta diversity_Block distance		Change in beta diversity	-0.0619	0.0901		0.0143	Block distance	603.5879
966	Predicted	Change in beta diversity_Block distance		Change in beta diversity	-0.0654	0.0899		0.0127	Block distance	621.73
967	Predicted	Change in beta diversity_Block distance		Change in beta diversity	-0.0687	0.0904		0.0112	Block distance	639.8721
968	Predicted	Change in beta diversity_Block distance		Change in beta diversity	-0.0721	0.091		0.0096	Block distance	658.0142
969	Predicted	Change in beta diversity_Block distance		Change in beta diversity	-0.0752	0.0919		0.0082	Block distance	676.1564
970	Predicted	Change in beta diversity_Block distance		Change in beta diversity	-0.0792	0.0926		0.0066	Block distance	694.2985
971	Predicted	Change in beta diversity_Block distance		Change in beta diversity	-0.0823	0.0932		0.0051	Block distance	712.4406
972	Predicted	Change in beta diversity_Block distance		Change in beta diversity	-0.0865	0.0938		0.0035	Block distance	730.5827
973	Predicted	Change in beta diversity_Block distance		Change in beta diversity	-0.0903	0.0947		0.0018	Block distance	748.7248
974	Predicted	Change in beta diversity_Block distance		Change in beta diversity	-0.094	0.0951		0.0003	Block distance	766.867
975	Predicted	Change in beta diversity_Block distance		Change in beta diversity	-0.098	0.0956		-0.0013	Block distance	785.0091
976	Predicted	Change in beta diversity_Block distance		Change in beta diversity	-0.1015	0.0961		-0.0028	Block distance	803.1512
977	Predicted	Change in beta diversity_Block distance		Change in beta diversity	-0.1053	0.0969		-0.0045	Block distance	821.2933
978	Predicted	Change in beta diversity_Block distance		Change in beta diversity	-0.1095	0.0975		-0.0061	Block distance	839.4355
979	Predicted	Change in beta diversity_Block distance		Change in beta diversity	-0.1136	0.0982		-0.0077	Block distance	857.5776
980	Predicted	Change in beta diversity_Block distance		Change in beta diversity	-0.1173	0.0994		-0.0093	Block distance	875.7197
981	Predicted	Change in beta diversity_Block distance		Change in beta diversity	-0.1213	0.1003		-0.011	Block distance	893.8618
982	Predicted	Change in beta diversity_Block distance		Change in beta diversity	-0.1254	0.1013		-0.0126	Block distance	912.0039
983	Predicted	Change in beta diversity_Block distance		Change in beta diversity	-0.1297	0.1029		-0.0142	Block distance	930.1461
984	Predicted	Change in beta diversity_Block distance		Change in beta diversity	-0.134	0.1036		-0.0157	Block distance	948.2882
985	Predicted	Change in beta diversity_Block distance		Change in beta diversity	-0.1382	0.1049		-0.0173	Block distance	966.4303
986	Predicted	Change in beta diversity_Block distance		Change in beta diversity	-0.1422	0.1061		-0.0188	Block distance	984.5724
987	Predicted	Change in beta diversity_Block distance		Change in beta diversity	-0.1464	0.1068		-0.0203	Block distance	1002.7145
988	Predicted	Change in beta diversity_Block distance		Change in beta diversity	-0.1507	0.1078		-0.022	Block distance	1020.8567
989	Predicted	Change in beta diversity_Block distance		Change in beta diversity	-0.1548	0.1085		-0.0233	Block distance	1038.9988
990	Predicted	Change in beta diversity_Block distance		Change in beta diversity	-0.159	0.1097		-0.0248	Block distance	1057.1409
991	Predicted	Change in beta diversity_Block distance		Change in beta diversity	-0.1635	0.1106		-0.0262	Block distance	1075.283
992	Predicted	Change in beta diversity_Block distance		Change in beta diversity	-0.1678	0.1117		-0.0279	Block distance	1093.4252
993	Predicted	Change in beta diversity_Block distance		Change in beta diversity	-0.1722	0.1127		-0.0295	Block distance	1111.5673
994	Predicted	Change in beta diversity_Block distance		Change in beta diversity	-0.1768	0.1138		-0.0309	Block distance	1129.7094
995	Predicted	Change in beta diversity_Block distance		Change in beta diversity	-0.181	0.1149		-0.0325	Block distance	1147.8515
996	Predicted	Change in beta diversity_Block distance		Change in beta diversity	-0.1857	0.1161		-0.034	Block distance	1165.9936
997	Predicted	Change in beta diversity_Block distance		Change in beta diversity	-0.19	0.1173		-0.0357	Block distance	1184.1358
998	Predicted	Change in beta diversity_Block distance		Change in beta diversity	-0.194	0.1189		-0.0373	Block distance	1202.2779
999	Predicted	Change in beta diversity_Block distance		Change in beta diversity	-0.1985	0.1204		-0.0388	Block distance	1220.42
1000	Predicted	Change in beta diversity_Block distance		Change in beta diversity	-0.2035	0.1219		-0.0404	Block distance	1238.5621
1001	Predicted	Change in beta diversity_Block distance		Change in beta diversity	-0.2075	0.1228		-0.042	Block distance	1256.7042
1002	Predicted	Change in beta diversity_Block distance		Change in beta diversity	-0.2117	0.1241		-0.0437	Block distance	1274.8464
1003	Predicted	Change in beta diversity_Block distance		Change in beta diversity	-0.2156	0.1251		-0.0454	Block distance	1292.9885
1004	Predicted	Change in beta diversity_Block distance		Change in beta diversity	-0.2197	0.1261		-0.0468	Block distance	1311.1306
1005	Predicted	Change in beta diversity_Block distance		Change in beta diversity	-0.2239	0.1271		-0.0483	Block distance	1329.2727
1006	Predicted	Change in beta diversity_Block distance		Change in beta diversity	-0.2285	0.1282		-0.0497	Block distance	1347.4148
1007	Predicted	Change in beta diversity_Block distance		Change in beta diversity	-0.2327	0.1292		-0.0513	Block distance	1365.557
1008	Predicted	Change in beta diversity_Block distance		Change in beta diversity	-0.2371	0.1302		-0.0529	Block distance	1383.6991
1009	Predicted	Change in beta diversity_Block distance		Change in beta diversity	-0.2412	0.1316		-0.0544	Block distance	1401.8412
1010	Predicted	Change in beta diversity_Block distance		Change in beta diversity	-0.2453	0.1329		-0.0559	Block distance	1419.9833
1011	Predicted	Change in beta diversity_Block distance		Change in beta diversity	-0.2501	0.1342		-0.0574	Block distance	1438.1255
1012	Predicted	Change in beta diversity_Block distance		Change in beta diversity	-0.2546	0.1356		-0.059	Block distance	1456.2676
1013	Predicted	Change in beta diversity_Block distance		Change in beta diversity	-0.259	0.137		-0.0605	Block distance	1474.4097
1014	Predicted	Change in beta diversity_Block distance		Change in beta diversity	-0.2634	0.1383		-0.0621	Block distance	1492.5518
1015	Predicted	Change in beta diversity_Block distance		Change in beta diversity	-0.2677	0.1394		-0.0638	Block distance	1510.6939
1016	Predicted	Change in beta diversity_Block distance		Change in beta diversity	-0.2721	0.1405		-0.0653	Block distance	1528.8361
1017	Predicted	Change in beta diversity_Block distance		Change in beta diversity	-0.2765	0.1416		-0.067	Block distance	1546.9782
1018	Predicted	Change in beta diversity_Block distance		Change in beta diversity	-0.2809	0.1427		-0.0685	Block distance	1565.1203
1019	Predicted	Change in beta diversity_Block distance		Change in beta diversity	-0.2852	0.1437		-0.0698	Block distance	1583.2624
1020	Predicted	Change in beta diversity_Block distance		Change in beta diversity	-0.2896	0.1449		-0.0714	Block distance	1601.4045
1021	Predicted	Change in beta diversity_Block distance		Change in beta diversity	-0.294	0.1459		-0.0729	Block distance	1619.5467
1022	Predicted	Change in beta diversity_Block distance		Change in beta diversity	-0.2984	0.147		-0.0744	Block distance	1637.6888
1023	Predicted	Change in beta diversity_Block distance		Change in beta diversity	-0.3028	0.1481		-0.0759	Block distance	1655.8309
1024	Predicted	Change in beta diversity_Block distance		Change in beta diversity	-0.3068	0.1492		-0.0776	Block distance	1673.973
1025	Predicted	Change in beta diversity_Block distance		Change in beta diversity	-0.3113	0.1502		-0.0792	Block distance	1692.1152
1026	Predicted	Change in beta diversity_Block distance		Change in beta diversity	-0.3156	0.1511		-0.0808	Block distance	1710.2573
1027	Predicted	Change in beta diversity_Block distance		Change in beta diversity	-0.3197	0.1522		-0.0824	Block distance	1728.3994
1028	Predicted	Change in beta diversity_Block distance		Change in beta diversity	-0.3238	0.1536		-0.0839	Block distance	1746.5415
1029	Predicted	Change in beta diversity_Block distance		Change in beta diversity	-0.3282	0.155		-0.0855	Block distance	1764.6836
1030	Predicted	Change in beta diversity_Block distance		Change in beta diversity	-0.3326	0.1567		-0.087	Block distance	1782.8258
1031	Predicted	Change in beta diversity_Block distance		Change in beta diversity	-0.337	0.1577		-0.0886	Block distance	1800.9679
1032	Predicted	Change in beta diversity_Block distance		Change in beta diversity	-0.3415	0.1591		-0.09	Block distance	1819.11
1033	Observed	Change in beta diversity_Drought index	ahth.is	Change in beta diversity			Gain of spatially restricted species	0.0816	Drought index	0.431
1034	Observed	Change in beta diversity_Drought index	amlr.is	Change in beta diversity			Gain of widespread species	-0.0446	Drought index	0.431
1035	Observed	Change in beta diversity_Drought index	arch.us	Change in beta diversity			Loss of widespread species	0.0973	Drought index	0.924
1036	Observed	Change in beta diversity_Drought index	azi.cn	Change in beta diversity			Loss of widespread species	0.05	Drought index	1.0101
1037	Observed	Change in beta diversity_Drought index	azitwo.cn	Change in beta diversity			Loss of widespread species	0.0075	Drought index	0.915
1038	Observed	Change in beta diversity_Drought index	badlau.de	Change in beta diversity			Loss of spatially restricted species	-0.0606	Drought index	1.6629
1039	Observed	Change in beta diversity_Drought index	barta.us	Change in beta diversity			Loss of widespread species	0.0379	Drought index	1.4978
1040	Observed	Change in beta diversity_Drought index	bayr.de	Change in beta diversity			Loss of spatially restricted species	-0.0281	Drought index	1.2486
1041	Observed	Change in beta diversity_Drought index	bnbt.us	Change in beta diversity			Other situations	0.0461	Drought index	1.1251
1042	Observed	Change in beta diversity_Drought index	bnch.us	Change in beta diversity			Loss of widespread species	0.0016	Drought index	0.7186
1043	Observed	Change in beta diversity_Drought index	bogong.au	Change in beta diversity			Widespread replaced by spatially restricted species	0.1061	Drought index	0.8142
1044	Observed	Change in beta diversity_Drought index	burrawan.au	Change in beta diversity			Other situations	0.4116	Drought index	2.2272
1045	Observed	Change in beta diversity_Drought index	burren.ie	Change in beta diversity			Loss of widespread species	0.171	Drought index	0.4722
1046	Observed	Change in beta diversity_Drought index	cbgb.us	Change in beta diversity			Loss of spatially restricted species	-0.1042	Drought index	1.1935
1047	Observed	Change in beta diversity_Drought index	cdcr.us	Change in beta diversity			Loss of widespread species	0.5516	Drought index	1.2231
1048	Observed	Change in beta diversity_Drought index	cdpt.us	Change in beta diversity			Loss of spatially restricted species	-0.0336	Drought index	2.125
1049	Observed	Change in beta diversity_Drought index	chilcas.ar	Change in beta diversity			Loss of spatially restricted species	-0.9635	Drought index	1.0894
1050	Observed	Change in beta diversity_Drought index	comp.pt	Change in beta diversity			Loss of widespread species	0.1674	Drought index	1.9034
1051	Observed	Change in beta diversity_Drought index	cowi.ca	Change in beta diversity			Loss of spatially restricted species	-0.2526	Drought index	0.3924
1052	Observed	Change in beta diversity_Drought index	elliot.us	Change in beta diversity			Loss of widespread species	0.3136	Drought index	5.739
1053	Observed	Change in beta diversity_Drought index	ethamc.au	Change in beta diversity			Other situations	0.0608	Drought index	11.7357
1054	Observed	Change in beta diversity_Drought index	ethass.au	Change in beta diversity			Gain of spatially restricted species	0.3541	Drought index	11.7357
1055	Observed	Change in beta diversity_Drought index	frue.ch	Change in beta diversity			Loss of widespread species	0.094	Drought index	0.5562
1056	Observed	Change in beta diversity_Drought index	hall.us	Change in beta diversity			Other situations	0	Drought index	0.9103
1057	Observed	Change in beta diversity_Drought index	hart.us	Change in beta diversity			Gain of spatially restricted species	0.0397	Drought index	5.3214
1058	Observed	Change in beta diversity_Drought index	hero.uk	Change in beta diversity			Widespread replaced by spatially restricted species	0.2508	Drought index	0.8461
1059	Observed	Change in beta diversity_Drought index	hopl.us	Change in beta diversity			Loss of widespread species	0.1051	Drought index	1.1821
1060	Observed	Change in beta diversity_Drought index	jena.de	Change in beta diversity			Other situations	-0.0089	Drought index	1.0841
1061	Observed	Change in beta diversity_Drought index	kbs.us	Change in beta diversity			Loss of spatially restricted species	-0.0693	Drought index	0.9322
1062	Observed	Change in beta diversity_Drought index	kibber.in	Change in beta diversity			Loss of spatially restricted species	-0.0738	Drought index	1.8721
1063	Observed	Change in beta diversity_Drought index	kidman.au	Change in beta diversity			Gain of spatially restricted species	0.2611	Drought index	2.4653
1064	Observed	Change in beta diversity_Drought index	kilp.fi	Change in beta diversity			Loss of widespread species	0.0645	Drought index	0.521
1065	Observed	Change in beta diversity_Drought index	kiny.au	Change in beta diversity			Loss of widespread species	0.0958	Drought index	3.3217
1066	Observed	Change in beta diversity_Drought index	koffler.ca	Change in beta diversity			Loss of widespread species	0.1769	Drought index	0.8423
1067	Observed	Change in beta diversity_Drought index	konz.us	Change in beta diversity			Other situations	0.023	Drought index	1.2785
1068	Observed	Change in beta diversity_Drought index	lagoas.br	Change in beta diversity			Loss of widespread species	0.131	Drought index	1.1472
1069	Observed	Change in beta diversity_Drought index	lake.us	Change in beta diversity			Loss of widespread species	0.1764	Drought index	1.0067
1070	Observed	Change in beta diversity_Drought index	lancaster.uk	Change in beta diversity			Loss of spatially restricted species	-0.0258	Drought index	0.4795
1071	Observed	Change in beta diversity_Drought index	look.us	Change in beta diversity			Loss of spatially restricted species	-0.0702	Drought index	0.5294
1072	Observed	Change in beta diversity_Drought index	marc.ar	Change in beta diversity			Loss of widespread species	0.0926	Drought index	1.1273
1073	Observed	Change in beta diversity_Drought index	mcla.us	Change in beta diversity			Other situations	0.087	Drought index	1.7701
1074	Observed	Change in beta diversity_Drought index	moab.us	Change in beta diversity			Other situations	0.1114	Drought index	7.5159
1075	Observed	Change in beta diversity_Drought index	msla.us	Change in beta diversity			Loss of widespread species	0.0917	Drought index	2.2953
1076	Observed	Change in beta diversity_Drought index	msla_2.us	Change in beta diversity			Gain of spatially restricted species	0.0055	Drought index	2.2953
1077	Observed	Change in beta diversity_Drought index	msla_3.us	Change in beta diversity			Loss of spatially restricted species	-0.0374	Drought index	2.2953
1078	Observed	Change in beta diversity_Drought index	msum.us	Change in beta diversity			Loss of widespread species	0.17	Drought index	1.3042
1079	Observed	Change in beta diversity_Drought index	mtca.au	Change in beta diversity			Loss of spatially restricted species	-0.1628	Drought index	6.0902
1080	Observed	Change in beta diversity_Drought index	nilla.au	Change in beta diversity			Gain of spatially restricted species	0.0177	Drought index	1.3726
1081	Observed	Change in beta diversity_Drought index	ping.au	Change in beta diversity			Loss of widespread species	0.1269	Drought index	3.3907
1082	Observed	Change in beta diversity_Drought index	potrok.ar	Change in beta diversity			Spatially restricted replaced by widespread species	-0.1067	Drought index	3.554
1083	Observed	Change in beta diversity_Drought index	rook.uk	Change in beta diversity			Widespread replaced by spatially restricted species	0.3762	Drought index	0.8461
1084	Observed	Change in beta diversity_Drought index	saana.fi	Change in beta diversity			Loss of spatially restricted species	-0.082	Drought index	0.5258
1085	Observed	Change in beta diversity_Drought index	sage.us	Change in beta diversity			Widespread replaced by spatially restricted species	0.0451	Drought index	1.2352
1086	Observed	Change in beta diversity_Drought index	saline.us	Change in beta diversity			Loss of widespread species	0.043	Drought index	2.065
1087	Observed	Change in beta diversity_Drought index	sedg.us	Change in beta diversity			Loss of spatially restricted species	-0.427	Drought index	3.2951
1088	Observed	Change in beta diversity_Drought index	sereng.tz	Change in beta diversity			Loss of widespread species	0.0232	Drought index	1.7422
1089	Observed	Change in beta diversity_Drought index	sevi.us	Change in beta diversity			Loss of spatially restricted species	-0.1148	Drought index	7.2846
1090	Observed	Change in beta diversity_Drought index	sgs.us	Change in beta diversity			Spatially restricted replaced by widespread species	-0.3873	Drought index	3.0077
1091	Observed	Change in beta diversity_Drought index	shps.us	Change in beta diversity			Loss of spatially restricted species	-0.0069	Drought index	2.5856
1092	Observed	Change in beta diversity_Drought index	sier.us	Change in beta diversity			Gain of spatially restricted species	0.0414	Drought index	1.5979
1093	Observed	Change in beta diversity_Drought index	smith.us	Change in beta diversity			Loss of spatially restricted species	-0.0875	Drought index	1.0857
1094	Observed	Change in beta diversity_Drought index	spin.us	Change in beta diversity			Loss of widespread species	0.2608	Drought index	0.8999
1095	Observed	Change in beta diversity_Drought index	sval.no	Change in beta diversity			Gain of spatially restricted species	0.0393	Drought index	1.0355
1096	Observed	Change in beta diversity_Drought index	temple.us	Change in beta diversity			Loss of widespread species	0.0001	Drought index	1.9783
1097	Observed	Change in beta diversity_Drought index	thth.is	Change in beta diversity			Loss of widespread species	0.1492	Drought index	0.5467
1098	Observed	Change in beta diversity_Drought index	tmlr.is	Change in beta diversity			Loss of spatially restricted species	-0.039	Drought index	0.5467
1099	Observed	Change in beta diversity_Drought index	trel.us	Change in beta diversity			Loss of widespread species	0.0148	Drought index	1.0146
1100	Observed	Change in beta diversity_Drought index	ukul.za	Change in beta diversity			Loss of widespread species	0.0568	Drought index	1.3649
1101	Observed	Change in beta diversity_Drought index	unc.us	Change in beta diversity			Loss of spatially restricted species	-0.1729	Drought index	1.0965
1102	Observed	Change in beta diversity_Drought index	valm.ch	Change in beta diversity			Loss of widespread species	0.0193	Drought index	0.4719
1103	Observed	Change in beta diversity_Drought index	veluwe.nl	Change in beta diversity			Gain of spatially restricted species	0.0186	Drought index	0.9489
1104	Observed	Change in beta diversity_Drought index	yarra.au	Change in beta diversity			Loss of spatially restricted species	-0.2542	Drought index	1.6126
1105	Predicted	Change in beta diversity_Drought index		Change in beta diversity	-0.0423	0.074		0.0165	Drought index	0.3924
1106	Predicted	Change in beta diversity_Drought index		Change in beta diversity	-0.0403	0.0733		0.0171	Drought index	0.507
1107	Predicted	Change in beta diversity_Drought index		Change in beta diversity	-0.0383	0.0728		0.018	Drought index	0.6216
1108	Predicted	Change in beta diversity_Drought index		Change in beta diversity	-0.0365	0.0726		0.0189	Drought index	0.7361
1109	Predicted	Change in beta diversity_Drought index		Change in beta diversity	-0.0344	0.0722		0.0197	Drought index	0.8507
1110	Predicted	Change in beta diversity_Drought index		Change in beta diversity	-0.0322	0.0721		0.0206	Drought index	0.9653
1111	Predicted	Change in beta diversity_Drought index		Change in beta diversity	-0.0303	0.0724		0.0215	Drought index	1.0799
1112	Predicted	Change in beta diversity_Drought index		Change in beta diversity	-0.0282	0.0724		0.0225	Drought index	1.1945
1113	Predicted	Change in beta diversity_Drought index		Change in beta diversity	-0.0269	0.0725		0.0234	Drought index	1.309
1114	Predicted	Change in beta diversity_Drought index		Change in beta diversity	-0.0253	0.0722		0.0242	Drought index	1.4236
1115	Predicted	Change in beta diversity_Drought index		Change in beta diversity	-0.0241	0.0725		0.025	Drought index	1.5382
1116	Predicted	Change in beta diversity_Drought index		Change in beta diversity	-0.0233	0.073		0.0257	Drought index	1.6528
1117	Predicted	Change in beta diversity_Drought index		Change in beta diversity	-0.0219	0.0735		0.0265	Drought index	1.7673
1118	Predicted	Change in beta diversity_Drought index		Change in beta diversity	-0.0208	0.0742		0.0275	Drought index	1.8819
1119	Predicted	Change in beta diversity_Drought index		Change in beta diversity	-0.0201	0.0752		0.0285	Drought index	1.9965
1120	Predicted	Change in beta diversity_Drought index		Change in beta diversity	-0.0193	0.076		0.0293	Drought index	2.1111
1121	Predicted	Change in beta diversity_Drought index		Change in beta diversity	-0.0183	0.0773		0.0302	Drought index	2.2257
1122	Predicted	Change in beta diversity_Drought index		Change in beta diversity	-0.0177	0.0782		0.0311	Drought index	2.3402
1123	Predicted	Change in beta diversity_Drought index		Change in beta diversity	-0.0171	0.0798		0.0319	Drought index	2.4548
1124	Predicted	Change in beta diversity_Drought index		Change in beta diversity	-0.0172	0.0814		0.0328	Drought index	2.5694
1125	Predicted	Change in beta diversity_Drought index		Change in beta diversity	-0.0169	0.0827		0.0335	Drought index	2.684
1126	Predicted	Change in beta diversity_Drought index		Change in beta diversity	-0.0168	0.0846		0.0342	Drought index	2.7986
1127	Predicted	Change in beta diversity_Drought index		Change in beta diversity	-0.0166	0.0861		0.035	Drought index	2.9131
1128	Predicted	Change in beta diversity_Drought index		Change in beta diversity	-0.0167	0.0884		0.036	Drought index	3.0277
1129	Predicted	Change in beta diversity_Drought index		Change in beta diversity	-0.0167	0.0905		0.0369	Drought index	3.1423
1130	Predicted	Change in beta diversity_Drought index		Change in beta diversity	-0.0169	0.0931		0.0377	Drought index	3.2569
1131	Predicted	Change in beta diversity_Drought index		Change in beta diversity	-0.017	0.0953		0.0384	Drought index	3.3714
1132	Predicted	Change in beta diversity_Drought index		Change in beta diversity	-0.0175	0.0976		0.0393	Drought index	3.486
1133	Predicted	Change in beta diversity_Drought index		Change in beta diversity	-0.0182	0.0999		0.0402	Drought index	3.6006
1134	Predicted	Change in beta diversity_Drought index		Change in beta diversity	-0.0189	0.1022		0.041	Drought index	3.7152
1135	Predicted	Change in beta diversity_Drought index		Change in beta diversity	-0.0195	0.1048		0.0418	Drought index	3.8298
1136	Predicted	Change in beta diversity_Drought index		Change in beta diversity	-0.0203	0.1074		0.0425	Drought index	3.9443
1137	Predicted	Change in beta diversity_Drought index		Change in beta diversity	-0.0211	0.1098		0.0432	Drought index	4.0589
1138	Predicted	Change in beta diversity_Drought index		Change in beta diversity	-0.0218	0.1128		0.044	Drought index	4.1735
1139	Predicted	Change in beta diversity_Drought index		Change in beta diversity	-0.0231	0.1154		0.0448	Drought index	4.2881
1140	Predicted	Change in beta diversity_Drought index		Change in beta diversity	-0.0242	0.1182		0.0455	Drought index	4.4026
1141	Predicted	Change in beta diversity_Drought index		Change in beta diversity	-0.0251	0.1209		0.0464	Drought index	4.5172
1142	Predicted	Change in beta diversity_Drought index		Change in beta diversity	-0.0263	0.1235		0.0474	Drought index	4.6318
1143	Predicted	Change in beta diversity_Drought index		Change in beta diversity	-0.0274	0.1263		0.0483	Drought index	4.7464
1144	Predicted	Change in beta diversity_Drought index		Change in beta diversity	-0.0282	0.129		0.0493	Drought index	4.861
1145	Predicted	Change in beta diversity_Drought index		Change in beta diversity	-0.0293	0.1319		0.0502	Drought index	4.9755
1146	Predicted	Change in beta diversity_Drought index		Change in beta diversity	-0.0305	0.1351		0.051	Drought index	5.0901
1147	Predicted	Change in beta diversity_Drought index		Change in beta diversity	-0.0316	0.1383		0.0519	Drought index	5.2047
1148	Predicted	Change in beta diversity_Drought index		Change in beta diversity	-0.0329	0.1412		0.0527	Drought index	5.3193
1149	Predicted	Change in beta diversity_Drought index		Change in beta diversity	-0.0345	0.1446		0.0536	Drought index	5.4339
1150	Predicted	Change in beta diversity_Drought index		Change in beta diversity	-0.0354	0.1476		0.0545	Drought index	5.5484
1151	Predicted	Change in beta diversity_Drought index		Change in beta diversity	-0.0366	0.1507		0.0552	Drought index	5.663
1152	Predicted	Change in beta diversity_Drought index		Change in beta diversity	-0.0379	0.154		0.056	Drought index	5.7776
1153	Predicted	Change in beta diversity_Drought index		Change in beta diversity	-0.0389	0.1568		0.057	Drought index	5.8922
1154	Predicted	Change in beta diversity_Drought index		Change in beta diversity	-0.0403	0.1596		0.0579	Drought index	6.0067
1155	Predicted	Change in beta diversity_Drought index		Change in beta diversity	-0.0416	0.1628		0.0587	Drought index	6.1213
1156	Predicted	Change in beta diversity_Drought index		Change in beta diversity	-0.043	0.1657		0.0595	Drought index	6.2359
1157	Predicted	Change in beta diversity_Drought index		Change in beta diversity	-0.0445	0.1683		0.0604	Drought index	6.3505
1158	Predicted	Change in beta diversity_Drought index		Change in beta diversity	-0.0459	0.1715		0.0613	Drought index	6.4651
1159	Predicted	Change in beta diversity_Drought index		Change in beta diversity	-0.047	0.1744		0.0622	Drought index	6.5796
1160	Predicted	Change in beta diversity_Drought index		Change in beta diversity	-0.0484	0.1774		0.063	Drought index	6.6942
1161	Predicted	Change in beta diversity_Drought index		Change in beta diversity	-0.0498	0.1807		0.0639	Drought index	6.8088
1162	Predicted	Change in beta diversity_Drought index		Change in beta diversity	-0.0513	0.1842		0.0646	Drought index	6.9234
1163	Predicted	Change in beta diversity_Drought index		Change in beta diversity	-0.0526	0.1878		0.0656	Drought index	7.038
1164	Predicted	Change in beta diversity_Drought index		Change in beta diversity	-0.0538	0.1908		0.0666	Drought index	7.1525
1165	Predicted	Change in beta diversity_Drought index		Change in beta diversity	-0.055	0.194		0.0675	Drought index	7.2671
1166	Predicted	Change in beta diversity_Drought index		Change in beta diversity	-0.0563	0.197		0.0683	Drought index	7.3817
1167	Predicted	Change in beta diversity_Drought index		Change in beta diversity	-0.0574	0.1999		0.0692	Drought index	7.4963
1168	Predicted	Change in beta diversity_Drought index		Change in beta diversity	-0.0586	0.2034		0.0702	Drought index	7.6108
1169	Predicted	Change in beta diversity_Drought index		Change in beta diversity	-0.06	0.2067		0.0712	Drought index	7.7254
1170	Predicted	Change in beta diversity_Drought index		Change in beta diversity	-0.0613	0.2097		0.0721	Drought index	7.84
1171	Predicted	Change in beta diversity_Drought index		Change in beta diversity	-0.0627	0.2131		0.073	Drought index	7.9546
1172	Predicted	Change in beta diversity_Drought index		Change in beta diversity	-0.0645	0.2162		0.0737	Drought index	8.0692
1173	Predicted	Change in beta diversity_Drought index		Change in beta diversity	-0.0664	0.2194		0.0747	Drought index	8.1837
1174	Predicted	Change in beta diversity_Drought index		Change in beta diversity	-0.0678	0.2228		0.0756	Drought index	8.2983
1175	Predicted	Change in beta diversity_Drought index		Change in beta diversity	-0.0693	0.2259		0.0765	Drought index	8.4129
1176	Predicted	Change in beta diversity_Drought index		Change in beta diversity	-0.0708	0.2294		0.0774	Drought index	8.5275
1177	Predicted	Change in beta diversity_Drought index		Change in beta diversity	-0.0724	0.2327		0.0782	Drought index	8.642
1178	Predicted	Change in beta diversity_Drought index		Change in beta diversity	-0.0738	0.236		0.0791	Drought index	8.7566
1179	Predicted	Change in beta diversity_Drought index		Change in beta diversity	-0.0751	0.2392		0.0799	Drought index	8.8712
1180	Predicted	Change in beta diversity_Drought index		Change in beta diversity	-0.0766	0.2425		0.0807	Drought index	8.9858
1181	Predicted	Change in beta diversity_Drought index		Change in beta diversity	-0.0783	0.2458		0.0815	Drought index	9.1004
1182	Predicted	Change in beta diversity_Drought index		Change in beta diversity	-0.08	0.2493		0.0823	Drought index	9.2149
1183	Predicted	Change in beta diversity_Drought index		Change in beta diversity	-0.0816	0.2526		0.0831	Drought index	9.3295
1184	Predicted	Change in beta diversity_Drought index		Change in beta diversity	-0.0829	0.256		0.0839	Drought index	9.4441
1185	Predicted	Change in beta diversity_Drought index		Change in beta diversity	-0.0846	0.2592		0.0848	Drought index	9.5587
1186	Predicted	Change in beta diversity_Drought index		Change in beta diversity	-0.0859	0.2624		0.0856	Drought index	9.6733
1187	Predicted	Change in beta diversity_Drought index		Change in beta diversity	-0.0873	0.2657		0.0865	Drought index	9.7878
1188	Predicted	Change in beta diversity_Drought index		Change in beta diversity	-0.0889	0.2689		0.0873	Drought index	9.9024
1189	Predicted	Change in beta diversity_Drought index		Change in beta diversity	-0.0903	0.2722		0.0881	Drought index	10.017
1190	Predicted	Change in beta diversity_Drought index		Change in beta diversity	-0.0917	0.2756		0.0892	Drought index	10.1316
1191	Predicted	Change in beta diversity_Drought index		Change in beta diversity	-0.0929	0.2789		0.09	Drought index	10.2461
1192	Predicted	Change in beta diversity_Drought index		Change in beta diversity	-0.0942	0.2823		0.0909	Drought index	10.3607
1193	Predicted	Change in beta diversity_Drought index		Change in beta diversity	-0.0959	0.2857		0.0918	Drought index	10.4753
1194	Predicted	Change in beta diversity_Drought index		Change in beta diversity	-0.0974	0.289		0.0926	Drought index	10.5899
1195	Predicted	Change in beta diversity_Drought index		Change in beta diversity	-0.0989	0.2924		0.0937	Drought index	10.7045
1196	Predicted	Change in beta diversity_Drought index		Change in beta diversity	-0.1003	0.2959		0.0945	Drought index	10.819
1197	Predicted	Change in beta diversity_Drought index		Change in beta diversity	-0.1019	0.2992		0.0954	Drought index	10.9336
1198	Predicted	Change in beta diversity_Drought index		Change in beta diversity	-0.1033	0.3028		0.0962	Drought index	11.0482
1199	Predicted	Change in beta diversity_Drought index		Change in beta diversity	-0.1047	0.306		0.0971	Drought index	11.1628
1200	Predicted	Change in beta diversity_Drought index		Change in beta diversity	-0.1061	0.3094		0.0981	Drought index	11.2774
1201	Predicted	Change in beta diversity_Drought index		Change in beta diversity	-0.1077	0.3129		0.099	Drought index	11.3919
1202	Predicted	Change in beta diversity_Drought index		Change in beta diversity	-0.1092	0.3163		0.0999	Drought index	11.5065
1203	Predicted	Change in beta diversity_Drought index		Change in beta diversity	-0.1108	0.3197		0.1008	Drought index	11.6211
1204	Predicted	Change in beta diversity_Drought index		Change in beta diversity	-0.1123	0.323		0.1016	Drought index	11.7357
1205	Observed	Change in beta diversity_Grazing intensity	ahth.is	Change in beta diversity			Gain of spatially restricted species	0.0816	Grazing intensity	NA
1206	Observed	Change in beta diversity_Grazing intensity	amlr.is	Change in beta diversity			Gain of widespread species	-0.0446	Grazing intensity	NA
1207	Observed	Change in beta diversity_Grazing intensity	arch.us	Change in beta diversity			Loss of widespread species	0.0973	Grazing intensity	8
1208	Observed	Change in beta diversity_Grazing intensity	azi.cn	Change in beta diversity			Loss of widespread species	0.05	Grazing intensity	4
1209	Observed	Change in beta diversity_Grazing intensity	azitwo.cn	Change in beta diversity			Loss of widespread species	0.0075	Grazing intensity	NA
1210	Observed	Change in beta diversity_Grazing intensity	badlau.de	Change in beta diversity			Loss of spatially restricted species	-0.0606	Grazing intensity	NA
1211	Observed	Change in beta diversity_Grazing intensity	barta.us	Change in beta diversity			Loss of widespread species	0.0379	Grazing intensity	9
1212	Observed	Change in beta diversity_Grazing intensity	bayr.de	Change in beta diversity			Loss of spatially restricted species	-0.0281	Grazing intensity	NA
1213	Observed	Change in beta diversity_Grazing intensity	bnbt.us	Change in beta diversity			Other situations	0.0461	Grazing intensity	NA
1214	Observed	Change in beta diversity_Grazing intensity	bnch.us	Change in beta diversity			Loss of widespread species	0.0016	Grazing intensity	8
1215	Observed	Change in beta diversity_Grazing intensity	bogong.au	Change in beta diversity			Widespread replaced by spatially restricted species	0.1061	Grazing intensity	5
1216	Observed	Change in beta diversity_Grazing intensity	burrawan.au	Change in beta diversity			Other situations	0.4116	Grazing intensity	13
1217	Observed	Change in beta diversity_Grazing intensity	burren.ie	Change in beta diversity			Loss of widespread species	0.171	Grazing intensity	NA
1218	Observed	Change in beta diversity_Grazing intensity	cbgb.us	Change in beta diversity			Loss of spatially restricted species	-0.1042	Grazing intensity	10
1219	Observed	Change in beta diversity_Grazing intensity	cdcr.us	Change in beta diversity			Loss of widespread species	0.5516	Grazing intensity	8
1220	Observed	Change in beta diversity_Grazing intensity	cdpt.us	Change in beta diversity			Loss of spatially restricted species	-0.0336	Grazing intensity	7
1221	Observed	Change in beta diversity_Grazing intensity	chilcas.ar	Change in beta diversity			Loss of spatially restricted species	-0.9635	Grazing intensity	0
1222	Observed	Change in beta diversity_Grazing intensity	comp.pt	Change in beta diversity			Loss of widespread species	0.1674	Grazing intensity	1
1223	Observed	Change in beta diversity_Grazing intensity	cowi.ca	Change in beta diversity			Loss of spatially restricted species	-0.2526	Grazing intensity	3
1224	Observed	Change in beta diversity_Grazing intensity	elliot.us	Change in beta diversity			Loss of widespread species	0.3136	Grazing intensity	8
1225	Observed	Change in beta diversity_Grazing intensity	ethamc.au	Change in beta diversity			Other situations	0.0608	Grazing intensity	NA
1226	Observed	Change in beta diversity_Grazing intensity	ethass.au	Change in beta diversity			Gain of spatially restricted species	0.3541	Grazing intensity	NA
1227	Observed	Change in beta diversity_Grazing intensity	frue.ch	Change in beta diversity			Loss of widespread species	0.094	Grazing intensity	3
1228	Observed	Change in beta diversity_Grazing intensity	hall.us	Change in beta diversity			Other situations	0	Grazing intensity	5
1229	Observed	Change in beta diversity_Grazing intensity	hart.us	Change in beta diversity			Gain of spatially restricted species	0.0397	Grazing intensity	11
1230	Observed	Change in beta diversity_Grazing intensity	hero.uk	Change in beta diversity			Widespread replaced by spatially restricted species	0.2508	Grazing intensity	8
1231	Observed	Change in beta diversity_Grazing intensity	hopl.us	Change in beta diversity			Loss of widespread species	0.1051	Grazing intensity	6
1232	Observed	Change in beta diversity_Grazing intensity	jena.de	Change in beta diversity			Other situations	-0.0089	Grazing intensity	4
1233	Observed	Change in beta diversity_Grazing intensity	kbs.us	Change in beta diversity			Loss of spatially restricted species	-0.0693	Grazing intensity	NA
1234	Observed	Change in beta diversity_Grazing intensity	kibber.in	Change in beta diversity			Loss of spatially restricted species	-0.0738	Grazing intensity	22
1235	Observed	Change in beta diversity_Grazing intensity	kidman.au	Change in beta diversity			Gain of spatially restricted species	0.2611	Grazing intensity	7
1236	Observed	Change in beta diversity_Grazing intensity	kilp.fi	Change in beta diversity			Loss of widespread species	0.0645	Grazing intensity	10
1237	Observed	Change in beta diversity_Grazing intensity	kiny.au	Change in beta diversity			Loss of widespread species	0.0958	Grazing intensity	5
1238	Observed	Change in beta diversity_Grazing intensity	koffler.ca	Change in beta diversity			Loss of widespread species	0.1769	Grazing intensity	8
1239	Observed	Change in beta diversity_Grazing intensity	konz.us	Change in beta diversity			Other situations	0.023	Grazing intensity	2
1240	Observed	Change in beta diversity_Grazing intensity	lagoas.br	Change in beta diversity			Loss of widespread species	0.131	Grazing intensity	NA
1241	Observed	Change in beta diversity_Grazing intensity	lake.us	Change in beta diversity			Loss of widespread species	0.1764	Grazing intensity	10
1242	Observed	Change in beta diversity_Grazing intensity	lancaster.uk	Change in beta diversity			Loss of spatially restricted species	-0.0258	Grazing intensity	9
1243	Observed	Change in beta diversity_Grazing intensity	look.us	Change in beta diversity			Loss of spatially restricted species	-0.0702	Grazing intensity	8
1244	Observed	Change in beta diversity_Grazing intensity	marc.ar	Change in beta diversity			Loss of widespread species	0.0926	Grazing intensity	8
1245	Observed	Change in beta diversity_Grazing intensity	mcla.us	Change in beta diversity			Other situations	0.087	Grazing intensity	5
1246	Observed	Change in beta diversity_Grazing intensity	moab.us	Change in beta diversity			Other situations	0.1114	Grazing intensity	NA
1247	Observed	Change in beta diversity_Grazing intensity	msla.us	Change in beta diversity			Loss of widespread species	0.0917	Grazing intensity	13
1248	Observed	Change in beta diversity_Grazing intensity	msla_2.us	Change in beta diversity			Gain of spatially restricted species	0.0055	Grazing intensity	NA
1249	Observed	Change in beta diversity_Grazing intensity	msla_3.us	Change in beta diversity			Loss of spatially restricted species	-0.0374	Grazing intensity	NA
1250	Observed	Change in beta diversity_Grazing intensity	msum.us	Change in beta diversity			Loss of widespread species	0.17	Grazing intensity	NA
1251	Observed	Change in beta diversity_Grazing intensity	mtca.au	Change in beta diversity			Loss of spatially restricted species	-0.1628	Grazing intensity	9
1252	Observed	Change in beta diversity_Grazing intensity	nilla.au	Change in beta diversity			Gain of spatially restricted species	0.0177	Grazing intensity	10
1253	Observed	Change in beta diversity_Grazing intensity	ping.au	Change in beta diversity			Loss of widespread species	0.1269	Grazing intensity	16
1254	Observed	Change in beta diversity_Grazing intensity	potrok.ar	Change in beta diversity			Spatially restricted replaced by widespread species	-0.1067	Grazing intensity	8
1255	Observed	Change in beta diversity_Grazing intensity	rook.uk	Change in beta diversity			Widespread replaced by spatially restricted species	0.3762	Grazing intensity	8
1256	Observed	Change in beta diversity_Grazing intensity	saana.fi	Change in beta diversity			Loss of spatially restricted species	-0.082	Grazing intensity	NA
1257	Observed	Change in beta diversity_Grazing intensity	sage.us	Change in beta diversity			Widespread replaced by spatially restricted species	0.0451	Grazing intensity	9
1258	Observed	Change in beta diversity_Grazing intensity	saline.us	Change in beta diversity			Loss of widespread species	0.043	Grazing intensity	2
1259	Observed	Change in beta diversity_Grazing intensity	sedg.us	Change in beta diversity			Loss of spatially restricted species	-0.427	Grazing intensity	12
1260	Observed	Change in beta diversity_Grazing intensity	sereng.tz	Change in beta diversity			Loss of widespread species	0.0232	Grazing intensity	29
1261	Observed	Change in beta diversity_Grazing intensity	sevi.us	Change in beta diversity			Loss of spatially restricted species	-0.1148	Grazing intensity	NA
1262	Observed	Change in beta diversity_Grazing intensity	sgs.us	Change in beta diversity			Spatially restricted replaced by widespread species	-0.3873	Grazing intensity	14
1263	Observed	Change in beta diversity_Grazing intensity	shps.us	Change in beta diversity			Loss of spatially restricted species	-0.0069	Grazing intensity	7
1264	Observed	Change in beta diversity_Grazing intensity	sier.us	Change in beta diversity			Gain of spatially restricted species	0.0414	Grazing intensity	4
1265	Observed	Change in beta diversity_Grazing intensity	smith.us	Change in beta diversity			Loss of spatially restricted species	-0.0875	Grazing intensity	7
1266	Observed	Change in beta diversity_Grazing intensity	spin.us	Change in beta diversity			Loss of widespread species	0.2608	Grazing intensity	4
1267	Observed	Change in beta diversity_Grazing intensity	sval.no	Change in beta diversity			Gain of spatially restricted species	0.0393	Grazing intensity	6
1268	Observed	Change in beta diversity_Grazing intensity	temple.us	Change in beta diversity			Loss of widespread species	0.0001	Grazing intensity	3
1269	Observed	Change in beta diversity_Grazing intensity	thth.is	Change in beta diversity			Loss of widespread species	0.1492	Grazing intensity	NA
1270	Observed	Change in beta diversity_Grazing intensity	tmlr.is	Change in beta diversity			Loss of spatially restricted species	-0.039	Grazing intensity	NA
1271	Observed	Change in beta diversity_Grazing intensity	trel.us	Change in beta diversity			Loss of widespread species	0.0148	Grazing intensity	5
1272	Observed	Change in beta diversity_Grazing intensity	ukul.za	Change in beta diversity			Loss of widespread species	0.0568	Grazing intensity	NA
1273	Observed	Change in beta diversity_Grazing intensity	unc.us	Change in beta diversity			Loss of spatially restricted species	-0.1729	Grazing intensity	4
1274	Observed	Change in beta diversity_Grazing intensity	valm.ch	Change in beta diversity			Loss of widespread species	0.0193	Grazing intensity	10
1275	Observed	Change in beta diversity_Grazing intensity	veluwe.nl	Change in beta diversity			Gain of spatially restricted species	0.0186	Grazing intensity	NA
1276	Observed	Change in beta diversity_Grazing intensity	yarra.au	Change in beta diversity			Loss of spatially restricted species	-0.2542	Grazing intensity	6
1277	Predicted	Change in beta diversity_Grazing intensity		Change in beta diversity	-0.1297	0.1114		-0.0086	Grazing intensity	0
1278	Predicted	Change in beta diversity_Grazing intensity		Change in beta diversity	-0.1244	0.1093		-0.0074	Grazing intensity	0.2929
1279	Predicted	Change in beta diversity_Grazing intensity		Change in beta diversity	-0.1205	0.1075		-0.0062	Grazing intensity	0.5859
1280	Predicted	Change in beta diversity_Grazing intensity		Change in beta diversity	-0.1165	0.1056		-0.0048	Grazing intensity	0.8788
1281	Predicted	Change in beta diversity_Grazing intensity		Change in beta diversity	-0.1123	0.1028		-0.0037	Grazing intensity	1.1717
1282	Predicted	Change in beta diversity_Grazing intensity		Change in beta diversity	-0.1079	0.1007		-0.0022	Grazing intensity	1.4646
1283	Predicted	Change in beta diversity_Grazing intensity		Change in beta diversity	-0.1039	0.0992		-0.0011	Grazing intensity	1.7576
1284	Predicted	Change in beta diversity_Grazing intensity		Change in beta diversity	-0.0997	0.0975		0.0001	Grazing intensity	2.0505
1285	Predicted	Change in beta diversity_Grazing intensity		Change in beta diversity	-0.0956	0.0957		0.0014	Grazing intensity	2.3434
1286	Predicted	Change in beta diversity_Grazing intensity		Change in beta diversity	-0.0917	0.0945		0.0026	Grazing intensity	2.6364
1287	Predicted	Change in beta diversity_Grazing intensity		Change in beta diversity	-0.0876	0.0933		0.0036	Grazing intensity	2.9293
1288	Predicted	Change in beta diversity_Grazing intensity		Change in beta diversity	-0.0835	0.0915		0.0048	Grazing intensity	3.2222
1289	Predicted	Change in beta diversity_Grazing intensity		Change in beta diversity	-0.0797	0.0901		0.006	Grazing intensity	3.5152
1290	Predicted	Change in beta diversity_Grazing intensity		Change in beta diversity	-0.0759	0.0894		0.0073	Grazing intensity	3.8081
1291	Predicted	Change in beta diversity_Grazing intensity		Change in beta diversity	-0.0729	0.0884		0.0084	Grazing intensity	4.101
1292	Predicted	Change in beta diversity_Grazing intensity		Change in beta diversity	-0.0698	0.0875		0.0096	Grazing intensity	4.3939
1293	Predicted	Change in beta diversity_Grazing intensity		Change in beta diversity	-0.0663	0.086		0.0108	Grazing intensity	4.6869
1294	Predicted	Change in beta diversity_Grazing intensity		Change in beta diversity	-0.0628	0.0855		0.012	Grazing intensity	4.9798
1295	Predicted	Change in beta diversity_Grazing intensity		Change in beta diversity	-0.0596	0.0853		0.013	Grazing intensity	5.2727
1296	Predicted	Change in beta diversity_Grazing intensity		Change in beta diversity	-0.0569	0.0849		0.0142	Grazing intensity	5.5657
1297	Predicted	Change in beta diversity_Grazing intensity		Change in beta diversity	-0.0543	0.0848		0.0154	Grazing intensity	5.8586
1298	Predicted	Change in beta diversity_Grazing intensity		Change in beta diversity	-0.0517	0.0847		0.0165	Grazing intensity	6.1515
1299	Predicted	Change in beta diversity_Grazing intensity		Change in beta diversity	-0.0498	0.0847		0.0176	Grazing intensity	6.4444
1300	Predicted	Change in beta diversity_Grazing intensity		Change in beta diversity	-0.0479	0.0853		0.019	Grazing intensity	6.7374
1301	Predicted	Change in beta diversity_Grazing intensity		Change in beta diversity	-0.0465	0.0856		0.0202	Grazing intensity	7.0303
1302	Predicted	Change in beta diversity_Grazing intensity		Change in beta diversity	-0.045	0.0868		0.0216	Grazing intensity	7.3232
1303	Predicted	Change in beta diversity_Grazing intensity		Change in beta diversity	-0.0437	0.0877		0.0227	Grazing intensity	7.6162
1304	Predicted	Change in beta diversity_Grazing intensity		Change in beta diversity	-0.0417	0.0886		0.024	Grazing intensity	7.9091
1305	Predicted	Change in beta diversity_Grazing intensity		Change in beta diversity	-0.0411	0.09		0.0251	Grazing intensity	8.202
1306	Predicted	Change in beta diversity_Grazing intensity		Change in beta diversity	-0.0405	0.0912		0.0264	Grazing intensity	8.4949
1307	Predicted	Change in beta diversity_Grazing intensity		Change in beta diversity	-0.0396	0.0932		0.0278	Grazing intensity	8.7879
1308	Predicted	Change in beta diversity_Grazing intensity		Change in beta diversity	-0.0396	0.0953		0.029	Grazing intensity	9.0808
1309	Predicted	Change in beta diversity_Grazing intensity		Change in beta diversity	-0.0393	0.097		0.0303	Grazing intensity	9.3737
1310	Predicted	Change in beta diversity_Grazing intensity		Change in beta diversity	-0.0396	0.099		0.0313	Grazing intensity	9.6667
1311	Predicted	Change in beta diversity_Grazing intensity		Change in beta diversity	-0.0394	0.1016		0.0323	Grazing intensity	9.9596
1312	Predicted	Change in beta diversity_Grazing intensity		Change in beta diversity	-0.0402	0.1044		0.0338	Grazing intensity	10.2525
1313	Predicted	Change in beta diversity_Grazing intensity		Change in beta diversity	-0.041	0.1072		0.0346	Grazing intensity	10.5455
1314	Predicted	Change in beta diversity_Grazing intensity		Change in beta diversity	-0.0419	0.1101		0.0358	Grazing intensity	10.8384
1315	Predicted	Change in beta diversity_Grazing intensity		Change in beta diversity	-0.0427	0.1134		0.0369	Grazing intensity	11.1313
1316	Predicted	Change in beta diversity_Grazing intensity		Change in beta diversity	-0.0433	0.1163		0.038	Grazing intensity	11.4242
1317	Predicted	Change in beta diversity_Grazing intensity		Change in beta diversity	-0.0443	0.12		0.0394	Grazing intensity	11.7172
1318	Predicted	Change in beta diversity_Grazing intensity		Change in beta diversity	-0.0457	0.1238		0.0406	Grazing intensity	12.0101
1319	Predicted	Change in beta diversity_Grazing intensity		Change in beta diversity	-0.0472	0.1272		0.0417	Grazing intensity	12.303
1320	Predicted	Change in beta diversity_Grazing intensity		Change in beta diversity	-0.0486	0.1306		0.043	Grazing intensity	12.596
1321	Predicted	Change in beta diversity_Grazing intensity		Change in beta diversity	-0.0498	0.134		0.044	Grazing intensity	12.8889
1322	Predicted	Change in beta diversity_Grazing intensity		Change in beta diversity	-0.0515	0.138		0.0451	Grazing intensity	13.1818
1323	Predicted	Change in beta diversity_Grazing intensity		Change in beta diversity	-0.0536	0.1421		0.0464	Grazing intensity	13.4747
1324	Predicted	Change in beta diversity_Grazing intensity		Change in beta diversity	-0.0547	0.1454		0.0477	Grazing intensity	13.7677
1325	Predicted	Change in beta diversity_Grazing intensity		Change in beta diversity	-0.0567	0.1502		0.049	Grazing intensity	14.0606
1326	Predicted	Change in beta diversity_Grazing intensity		Change in beta diversity	-0.0586	0.1546		0.0502	Grazing intensity	14.3535
1327	Predicted	Change in beta diversity_Grazing intensity		Change in beta diversity	-0.0608	0.1585		0.0515	Grazing intensity	14.6465
1328	Predicted	Change in beta diversity_Grazing intensity		Change in beta diversity	-0.0621	0.1628		0.0527	Grazing intensity	14.9394
1329	Predicted	Change in beta diversity_Grazing intensity		Change in beta diversity	-0.0646	0.1669		0.0539	Grazing intensity	15.2323
1330	Predicted	Change in beta diversity_Grazing intensity		Change in beta diversity	-0.0666	0.1711		0.0551	Grazing intensity	15.5253
1331	Predicted	Change in beta diversity_Grazing intensity		Change in beta diversity	-0.0682	0.1754		0.0563	Grazing intensity	15.8182
1332	Predicted	Change in beta diversity_Grazing intensity		Change in beta diversity	-0.0704	0.1802		0.0574	Grazing intensity	16.1111
1333	Predicted	Change in beta diversity_Grazing intensity		Change in beta diversity	-0.0723	0.1844		0.0588	Grazing intensity	16.404
1334	Predicted	Change in beta diversity_Grazing intensity		Change in beta diversity	-0.0741	0.189		0.06	Grazing intensity	16.697
1335	Predicted	Change in beta diversity_Grazing intensity		Change in beta diversity	-0.0756	0.194		0.0614	Grazing intensity	16.9899
1336	Predicted	Change in beta diversity_Grazing intensity		Change in beta diversity	-0.0777	0.1984		0.0625	Grazing intensity	17.2828
1337	Predicted	Change in beta diversity_Grazing intensity		Change in beta diversity	-0.0797	0.2029		0.064	Grazing intensity	17.5758
1338	Predicted	Change in beta diversity_Grazing intensity		Change in beta diversity	-0.082	0.208		0.0654	Grazing intensity	17.8687
1339	Predicted	Change in beta diversity_Grazing intensity		Change in beta diversity	-0.0842	0.2132		0.0664	Grazing intensity	18.1616
1340	Predicted	Change in beta diversity_Grazing intensity		Change in beta diversity	-0.0871	0.2181		0.0676	Grazing intensity	18.4545
1341	Predicted	Change in beta diversity_Grazing intensity		Change in beta diversity	-0.0894	0.2228		0.0688	Grazing intensity	18.7475
1342	Predicted	Change in beta diversity_Grazing intensity		Change in beta diversity	-0.0922	0.2274		0.0702	Grazing intensity	19.0404
1343	Predicted	Change in beta diversity_Grazing intensity		Change in beta diversity	-0.0949	0.2322		0.0712	Grazing intensity	19.3333
1344	Predicted	Change in beta diversity_Grazing intensity		Change in beta diversity	-0.0973	0.2369		0.0725	Grazing intensity	19.6263
1345	Predicted	Change in beta diversity_Grazing intensity		Change in beta diversity	-0.0999	0.2418		0.0736	Grazing intensity	19.9192
1346	Predicted	Change in beta diversity_Grazing intensity		Change in beta diversity	-0.1032	0.2465		0.0747	Grazing intensity	20.2121
1347	Predicted	Change in beta diversity_Grazing intensity		Change in beta diversity	-0.1062	0.2512		0.0758	Grazing intensity	20.5051
1348	Predicted	Change in beta diversity_Grazing intensity		Change in beta diversity	-0.1082	0.2555		0.077	Grazing intensity	20.798
1349	Predicted	Change in beta diversity_Grazing intensity		Change in beta diversity	-0.11	0.2602		0.0782	Grazing intensity	21.0909
1350	Predicted	Change in beta diversity_Grazing intensity		Change in beta diversity	-0.1125	0.2648		0.0793	Grazing intensity	21.3838
1351	Predicted	Change in beta diversity_Grazing intensity		Change in beta diversity	-0.1157	0.2699		0.0805	Grazing intensity	21.6768
1352	Predicted	Change in beta diversity_Grazing intensity		Change in beta diversity	-0.1185	0.2746		0.0815	Grazing intensity	21.9697
1353	Predicted	Change in beta diversity_Grazing intensity		Change in beta diversity	-0.1208	0.2797		0.0829	Grazing intensity	22.2626
1354	Predicted	Change in beta diversity_Grazing intensity		Change in beta diversity	-0.1226	0.2844		0.0839	Grazing intensity	22.5556
1355	Predicted	Change in beta diversity_Grazing intensity		Change in beta diversity	-0.1252	0.2892		0.0851	Grazing intensity	22.8485
1356	Predicted	Change in beta diversity_Grazing intensity		Change in beta diversity	-0.1273	0.2941		0.0864	Grazing intensity	23.1414
1357	Predicted	Change in beta diversity_Grazing intensity		Change in beta diversity	-0.1301	0.2991		0.0875	Grazing intensity	23.4343
1358	Predicted	Change in beta diversity_Grazing intensity		Change in beta diversity	-0.1326	0.3039		0.0888	Grazing intensity	23.7273
1359	Predicted	Change in beta diversity_Grazing intensity		Change in beta diversity	-0.1354	0.3083		0.0899	Grazing intensity	24.0202
1360	Predicted	Change in beta diversity_Grazing intensity		Change in beta diversity	-0.1376	0.3133		0.0911	Grazing intensity	24.3131
1361	Predicted	Change in beta diversity_Grazing intensity		Change in beta diversity	-0.1405	0.3179		0.0925	Grazing intensity	24.6061
1362	Predicted	Change in beta diversity_Grazing intensity		Change in beta diversity	-0.1429	0.3227		0.094	Grazing intensity	24.899
1363	Predicted	Change in beta diversity_Grazing intensity		Change in beta diversity	-0.1453	0.328		0.095	Grazing intensity	25.1919
1364	Predicted	Change in beta diversity_Grazing intensity		Change in beta diversity	-0.1481	0.3327		0.0963	Grazing intensity	25.4848
1365	Predicted	Change in beta diversity_Grazing intensity		Change in beta diversity	-0.1502	0.3376		0.0976	Grazing intensity	25.7778
1366	Predicted	Change in beta diversity_Grazing intensity		Change in beta diversity	-0.1529	0.3421		0.0989	Grazing intensity	26.0707
1367	Predicted	Change in beta diversity_Grazing intensity		Change in beta diversity	-0.1553	0.3469		0.0999	Grazing intensity	26.3636
1368	Predicted	Change in beta diversity_Grazing intensity		Change in beta diversity	-0.1577	0.3517		0.1008	Grazing intensity	26.6566
1369	Predicted	Change in beta diversity_Grazing intensity		Change in beta diversity	-0.1603	0.3567		0.102	Grazing intensity	26.9495
1370	Predicted	Change in beta diversity_Grazing intensity		Change in beta diversity	-0.1622	0.3617		0.1032	Grazing intensity	27.2424
1371	Predicted	Change in beta diversity_Grazing intensity		Change in beta diversity	-0.1646	0.3664		0.1043	Grazing intensity	27.5354
1372	Predicted	Change in beta diversity_Grazing intensity		Change in beta diversity	-0.1674	0.371		0.1057	Grazing intensity	27.8283
1373	Predicted	Change in beta diversity_Grazing intensity		Change in beta diversity	-0.1702	0.3759		0.107	Grazing intensity	28.1212
1374	Predicted	Change in beta diversity_Grazing intensity		Change in beta diversity	-0.1726	0.3809		0.108	Grazing intensity	28.4141
1375	Predicted	Change in beta diversity_Grazing intensity		Change in beta diversity	-0.1749	0.3859		0.1093	Grazing intensity	28.7071
1376	Predicted	Change in beta diversity_Grazing intensity		Change in beta diversity	-0.1778	0.3903		0.1105	Grazing intensity	29
1377	Observed	Change in beta diversity_Site productivity	ahth.is	Change in beta diversity			Gain of spatially restricted species	0.0816	Site productivity	158.7263
1378	Observed	Change in beta diversity_Site productivity	amlr.is	Change in beta diversity			Gain of widespread species	-0.0446	Site productivity	12.1131
1379	Observed	Change in beta diversity_Site productivity	arch.us	Change in beta diversity			Loss of widespread species	0.0973	Site productivity	360.164
1380	Observed	Change in beta diversity_Site productivity	azi.cn	Change in beta diversity			Loss of widespread species	0.05	Site productivity	361.1692
1381	Observed	Change in beta diversity_Site productivity	azitwo.cn	Change in beta diversity			Loss of widespread species	0.0075	Site productivity	339.2609
1382	Observed	Change in beta diversity_Site productivity	badlau.de	Change in beta diversity			Loss of spatially restricted species	-0.0606	Site productivity	447.8428
1383	Observed	Change in beta diversity_Site productivity	barta.us	Change in beta diversity			Loss of widespread species	0.0379	Site productivity	225.3733
1384	Observed	Change in beta diversity_Site productivity	bayr.de	Change in beta diversity			Loss of spatially restricted species	-0.0281	Site productivity	149.8839
1385	Observed	Change in beta diversity_Site productivity	bnbt.us	Change in beta diversity			Other situations	0.0461	Site productivity	727.8
1386	Observed	Change in beta diversity_Site productivity	bnch.us	Change in beta diversity			Loss of widespread species	0.0016	Site productivity	228.2433
1387	Observed	Change in beta diversity_Site productivity	bogong.au	Change in beta diversity			Widespread replaced by spatially restricted species	0.1061	Site productivity	473.6733
1388	Observed	Change in beta diversity_Site productivity	burrawan.au	Change in beta diversity			Other situations	0.4116	Site productivity	213.4565
1389	Observed	Change in beta diversity_Site productivity	burren.ie	Change in beta diversity			Loss of widespread species	0.171	Site productivity	468.998
1390	Observed	Change in beta diversity_Site productivity	cbgb.us	Change in beta diversity			Loss of spatially restricted species	-0.1042	Site productivity	319.5484
1391	Observed	Change in beta diversity_Site productivity	cdcr.us	Change in beta diversity			Loss of widespread species	0.5516	Site productivity	144.0467
1392	Observed	Change in beta diversity_Site productivity	cdpt.us	Change in beta diversity			Loss of spatially restricted species	-0.0336	Site productivity	166.252
1393	Observed	Change in beta diversity_Site productivity	chilcas.ar	Change in beta diversity			Loss of spatially restricted species	-0.9635	Site productivity	727.4733
1394	Observed	Change in beta diversity_Site productivity	comp.pt	Change in beta diversity			Loss of widespread species	0.1674	Site productivity	167.7544
1395	Observed	Change in beta diversity_Site productivity	cowi.ca	Change in beta diversity			Loss of spatially restricted species	-0.2526	Site productivity	545.03
1396	Observed	Change in beta diversity_Site productivity	elliot.us	Change in beta diversity			Loss of widespread species	0.3136	Site productivity	259.01
1397	Observed	Change in beta diversity_Site productivity	ethamc.au	Change in beta diversity			Other situations	0.0608	Site productivity	57.3767
1398	Observed	Change in beta diversity_Site productivity	ethass.au	Change in beta diversity			Gain of spatially restricted species	0.3541	Site productivity	434.066
1399	Observed	Change in beta diversity_Site productivity	frue.ch	Change in beta diversity			Loss of widespread species	0.094	Site productivity	974.952
1400	Observed	Change in beta diversity_Site productivity	hall.us	Change in beta diversity			Other situations	0	Site productivity	597.6133
1401	Observed	Change in beta diversity_Site productivity	hart.us	Change in beta diversity			Gain of spatially restricted species	0.0397	Site productivity	100.2033
1402	Observed	Change in beta diversity_Site productivity	hero.uk	Change in beta diversity			Widespread replaced by spatially restricted species	0.2508	Site productivity	451.4361
1403	Observed	Change in beta diversity_Site productivity	hopl.us	Change in beta diversity			Loss of widespread species	0.1051	Site productivity	205.4333
1404	Observed	Change in beta diversity_Site productivity	jena.de	Change in beta diversity			Other situations	-0.0089	Site productivity	391.7384
1405	Observed	Change in beta diversity_Site productivity	kbs.us	Change in beta diversity			Loss of spatially restricted species	-0.0693	Site productivity	526.5703
1406	Observed	Change in beta diversity_Site productivity	kibber.in	Change in beta diversity			Loss of spatially restricted species	-0.0738	Site productivity	37.2967
1407	Observed	Change in beta diversity_Site productivity	kidman.au	Change in beta diversity			Gain of spatially restricted species	0.2611	Site productivity	330.6447
1408	Observed	Change in beta diversity_Site productivity	kilp.fi	Change in beta diversity			Loss of widespread species	0.0645	Site productivity	169.5553
1409	Observed	Change in beta diversity_Site productivity	kiny.au	Change in beta diversity			Loss of widespread species	0.0958	Site productivity	229.26
1410	Observed	Change in beta diversity_Site productivity	koffler.ca	Change in beta diversity			Loss of widespread species	0.1769	Site productivity	652.0053
1411	Observed	Change in beta diversity_Site productivity	konz.us	Change in beta diversity			Other situations	0.023	Site productivity	373.3933
1412	Observed	Change in beta diversity_Site productivity	lagoas.br	Change in beta diversity			Loss of widespread species	0.131	Site productivity	147.72
1413	Observed	Change in beta diversity_Site productivity	lake.us	Change in beta diversity			Loss of widespread species	0.1764	Site productivity	553.0633
1414	Observed	Change in beta diversity_Site productivity	lancaster.uk	Change in beta diversity			Loss of spatially restricted species	-0.0258	Site productivity	99.797
1415	Observed	Change in beta diversity_Site productivity	look.us	Change in beta diversity			Loss of spatially restricted species	-0.0702	Site productivity	217.2267
1416	Observed	Change in beta diversity_Site productivity	marc.ar	Change in beta diversity			Loss of widespread species	0.0926	Site productivity	250.6397
1417	Observed	Change in beta diversity_Site productivity	mcla.us	Change in beta diversity			Other situations	0.087	Site productivity	278.87
1418	Observed	Change in beta diversity_Site productivity	moab.us	Change in beta diversity			Other situations	0.1114	Site productivity	18.2333
1419	Observed	Change in beta diversity_Site productivity	msla.us	Change in beta diversity			Loss of widespread species	0.0917	Site productivity	177.5867
1420	Observed	Change in beta diversity_Site productivity	msla_2.us	Change in beta diversity			Gain of spatially restricted species	0.0055	Site productivity	79.1233
1421	Observed	Change in beta diversity_Site productivity	msla_3.us	Change in beta diversity			Loss of spatially restricted species	-0.0374	Site productivity	90.7
1422	Observed	Change in beta diversity_Site productivity	msum.us	Change in beta diversity			Loss of widespread species	0.17	Site productivity	240.91
1423	Observed	Change in beta diversity_Site productivity	mtca.au	Change in beta diversity			Loss of spatially restricted species	-0.1628	Site productivity	105.5333
1424	Observed	Change in beta diversity_Site productivity	nilla.au	Change in beta diversity			Gain of spatially restricted species	0.0177	Site productivity	144.3031
1425	Observed	Change in beta diversity_Site productivity	ping.au	Change in beta diversity			Loss of widespread species	0.1269	Site productivity	236.8375
1426	Observed	Change in beta diversity_Site productivity	potrok.ar	Change in beta diversity			Spatially restricted replaced by widespread species	-0.1067	Site productivity	85.2933
1427	Observed	Change in beta diversity_Site productivity	rook.uk	Change in beta diversity			Widespread replaced by spatially restricted species	0.3762	Site productivity	159.8297
1428	Observed	Change in beta diversity_Site productivity	saana.fi	Change in beta diversity			Loss of spatially restricted species	-0.082	Site productivity	130.1333
1429	Observed	Change in beta diversity_Site productivity	sage.us	Change in beta diversity			Widespread replaced by spatially restricted species	0.0451	Site productivity	125.9567
1430	Observed	Change in beta diversity_Site productivity	saline.us	Change in beta diversity			Loss of widespread species	0.043	Site productivity	237.275
1431	Observed	Change in beta diversity_Site productivity	sedg.us	Change in beta diversity			Loss of spatially restricted species	-0.427	Site productivity	277.564
1432	Observed	Change in beta diversity_Site productivity	sereng.tz	Change in beta diversity			Loss of widespread species	0.0232	Site productivity	298.7667
1433	Observed	Change in beta diversity_Site productivity	sevi.us	Change in beta diversity			Loss of spatially restricted species	-0.1148	Site productivity	77.3476
1434	Observed	Change in beta diversity_Site productivity	sgs.us	Change in beta diversity			Spatially restricted replaced by widespread species	-0.3873	Site productivity	99.6677
1435	Observed	Change in beta diversity_Site productivity	shps.us	Change in beta diversity			Loss of spatially restricted species	-0.0069	Site productivity	119.23
1436	Observed	Change in beta diversity_Site productivity	sier.us	Change in beta diversity			Gain of spatially restricted species	0.0414	Site productivity	248.92
1437	Observed	Change in beta diversity_Site productivity	smith.us	Change in beta diversity			Loss of spatially restricted species	-0.0875	Site productivity	328.7699
1438	Observed	Change in beta diversity_Site productivity	spin.us	Change in beta diversity			Loss of widespread species	0.2608	Site productivity	374.8667
1439	Observed	Change in beta diversity_Site productivity	sval.no	Change in beta diversity			Gain of spatially restricted species	0.0393	Site productivity	236.5108
1440	Observed	Change in beta diversity_Site productivity	temple.us	Change in beta diversity			Loss of widespread species	0.0001	Site productivity	745.03
1441	Observed	Change in beta diversity_Site productivity	thth.is	Change in beta diversity			Loss of widespread species	0.1492	Site productivity	184.3773
1442	Observed	Change in beta diversity_Site productivity	tmlr.is	Change in beta diversity			Loss of spatially restricted species	-0.039	Site productivity	11.9312
1443	Observed	Change in beta diversity_Site productivity	trel.us	Change in beta diversity			Loss of widespread species	0.0148	Site productivity	946.9733
1444	Observed	Change in beta diversity_Site productivity	ukul.za	Change in beta diversity			Loss of widespread species	0.0568	Site productivity	509.9533
1445	Observed	Change in beta diversity_Site productivity	unc.us	Change in beta diversity			Loss of spatially restricted species	-0.1729	Site productivity	330.5715
1446	Observed	Change in beta diversity_Site productivity	valm.ch	Change in beta diversity			Loss of widespread species	0.0193	Site productivity	232.29
1447	Observed	Change in beta diversity_Site productivity	veluwe.nl	Change in beta diversity			Gain of spatially restricted species	0.0186	Site productivity	133.38
1448	Observed	Change in beta diversity_Site productivity	yarra.au	Change in beta diversity			Loss of spatially restricted species	-0.2542	Site productivity	315.99
1449	Predicted	Change in beta diversity_Site productivity		Change in beta diversity	-0.0248	0.129		0.0503	Site productivity	11.9312
1450	Predicted	Change in beta diversity_Site productivity		Change in beta diversity	-0.0239	0.1269		0.0498	Site productivity	21.6587
1451	Predicted	Change in beta diversity_Site productivity		Change in beta diversity	-0.023	0.1242		0.049	Site productivity	31.3862
1452	Predicted	Change in beta diversity_Site productivity		Change in beta diversity	-0.022	0.1215		0.0483	Site productivity	41.1137
1453	Predicted	Change in beta diversity_Site productivity		Change in beta diversity	-0.0212	0.119		0.0476	Site productivity	50.8412
1454	Predicted	Change in beta diversity_Site productivity		Change in beta diversity	-0.0205	0.1166		0.0469	Site productivity	60.5687
1455	Predicted	Change in beta diversity_Site productivity		Change in beta diversity	-0.0198	0.1145		0.0461	Site productivity	70.2961
1456	Predicted	Change in beta diversity_Site productivity		Change in beta diversity	-0.0192	0.1119		0.0454	Site productivity	80.0236
1457	Predicted	Change in beta diversity_Site productivity		Change in beta diversity	-0.0191	0.1099		0.0447	Site productivity	89.7511
1458	Predicted	Change in beta diversity_Site productivity		Change in beta diversity	-0.0185	0.108		0.0438	Site productivity	99.4786
1459	Predicted	Change in beta diversity_Site productivity		Change in beta diversity	-0.018	0.106		0.043	Site productivity	109.2061
1460	Predicted	Change in beta diversity_Site productivity		Change in beta diversity	-0.0171	0.1037		0.0422	Site productivity	118.9336
1461	Predicted	Change in beta diversity_Site productivity		Change in beta diversity	-0.0169	0.1015		0.0413	Site productivity	128.661
1462	Predicted	Change in beta diversity_Site productivity		Change in beta diversity	-0.0167	0.0993		0.0405	Site productivity	138.3885
1463	Predicted	Change in beta diversity_Site productivity		Change in beta diversity	-0.0164	0.0975		0.0398	Site productivity	148.116
1464	Predicted	Change in beta diversity_Site productivity		Change in beta diversity	-0.016	0.0957		0.0389	Site productivity	157.8435
1465	Predicted	Change in beta diversity_Site productivity		Change in beta diversity	-0.0158	0.0933		0.0381	Site productivity	167.571
1466	Predicted	Change in beta diversity_Site productivity		Change in beta diversity	-0.0157	0.0916		0.0373	Site productivity	177.2984
1467	Predicted	Change in beta diversity_Site productivity		Change in beta diversity	-0.0157	0.0898		0.0366	Site productivity	187.0259
1468	Predicted	Change in beta diversity_Site productivity		Change in beta diversity	-0.0155	0.0882		0.0357	Site productivity	196.7534
1469	Predicted	Change in beta diversity_Site productivity		Change in beta diversity	-0.0154	0.0863		0.0349	Site productivity	206.4809
1470	Predicted	Change in beta diversity_Site productivity		Change in beta diversity	-0.0152	0.0845		0.034	Site productivity	216.2084
1471	Predicted	Change in beta diversity_Site productivity		Change in beta diversity	-0.0154	0.0829		0.0333	Site productivity	225.9359
1472	Predicted	Change in beta diversity_Site productivity		Change in beta diversity	-0.0153	0.0814		0.0324	Site productivity	235.6633
1473	Predicted	Change in beta diversity_Site productivity		Change in beta diversity	-0.0155	0.0802		0.0316	Site productivity	245.3908
1474	Predicted	Change in beta diversity_Site productivity		Change in beta diversity	-0.0161	0.0793		0.0307	Site productivity	255.1183
1475	Predicted	Change in beta diversity_Site productivity		Change in beta diversity	-0.0163	0.0782		0.0301	Site productivity	264.8458
1476	Predicted	Change in beta diversity_Site productivity		Change in beta diversity	-0.0171	0.0772		0.0292	Site productivity	274.5733
1477	Predicted	Change in beta diversity_Site productivity		Change in beta diversity	-0.0175	0.0761		0.0284	Site productivity	284.3008
1478	Predicted	Change in beta diversity_Site productivity		Change in beta diversity	-0.0185	0.0751		0.0276	Site productivity	294.0282
1479	Predicted	Change in beta diversity_Site productivity		Change in beta diversity	-0.0194	0.0747		0.0268	Site productivity	303.7557
1480	Predicted	Change in beta diversity_Site productivity		Change in beta diversity	-0.0203	0.0737		0.026	Site productivity	313.4832
1481	Predicted	Change in beta diversity_Site productivity		Change in beta diversity	-0.0211	0.073		0.0252	Site productivity	323.2107
1482	Predicted	Change in beta diversity_Site productivity		Change in beta diversity	-0.0221	0.0726		0.0245	Site productivity	332.9382
1483	Predicted	Change in beta diversity_Site productivity		Change in beta diversity	-0.0235	0.0725		0.0238	Site productivity	342.6656
1484	Predicted	Change in beta diversity_Site productivity		Change in beta diversity	-0.0248	0.0721		0.0231	Site productivity	352.3931
1485	Predicted	Change in beta diversity_Site productivity		Change in beta diversity	-0.0261	0.0722		0.0223	Site productivity	362.1206
1486	Predicted	Change in beta diversity_Site productivity		Change in beta diversity	-0.0274	0.0724		0.0216	Site productivity	371.8481
1487	Predicted	Change in beta diversity_Site productivity		Change in beta diversity	-0.0293	0.0724		0.0208	Site productivity	381.5756
1488	Predicted	Change in beta diversity_Site productivity		Change in beta diversity	-0.0309	0.0721		0.02	Site productivity	391.3031
1489	Predicted	Change in beta diversity_Site productivity		Change in beta diversity	-0.0324	0.072		0.0192	Site productivity	401.0305
1490	Predicted	Change in beta diversity_Site productivity		Change in beta diversity	-0.0347	0.0717		0.0184	Site productivity	410.758
1491	Predicted	Change in beta diversity_Site productivity		Change in beta diversity	-0.0369	0.0721		0.0177	Site productivity	420.4855
1492	Predicted	Change in beta diversity_Site productivity		Change in beta diversity	-0.0386	0.0722		0.017	Site productivity	430.213
1493	Predicted	Change in beta diversity_Site productivity		Change in beta diversity	-0.0407	0.0726		0.0162	Site productivity	439.9405
1494	Predicted	Change in beta diversity_Site productivity		Change in beta diversity	-0.0429	0.0731		0.0154	Site productivity	449.668
1495	Predicted	Change in beta diversity_Site productivity		Change in beta diversity	-0.045	0.0735		0.0146	Site productivity	459.3954
1496	Predicted	Change in beta diversity_Site productivity		Change in beta diversity	-0.0475	0.0742		0.0138	Site productivity	469.1229
1497	Predicted	Change in beta diversity_Site productivity		Change in beta diversity	-0.0498	0.0742		0.013	Site productivity	478.8504
1498	Predicted	Change in beta diversity_Site productivity		Change in beta diversity	-0.0521	0.0749		0.0123	Site productivity	488.5779
1499	Predicted	Change in beta diversity_Site productivity		Change in beta diversity	-0.0546	0.0754		0.0116	Site productivity	498.3054
1500	Predicted	Change in beta diversity_Site productivity		Change in beta diversity	-0.0568	0.0759		0.0108	Site productivity	508.0328
1501	Predicted	Change in beta diversity_Site productivity		Change in beta diversity	-0.0592	0.0768		0.01	Site productivity	517.7603
1502	Predicted	Change in beta diversity_Site productivity		Change in beta diversity	-0.0616	0.0776		0.0092	Site productivity	527.4878
1503	Predicted	Change in beta diversity_Site productivity		Change in beta diversity	-0.0639	0.0782		0.0083	Site productivity	537.2153
1504	Predicted	Change in beta diversity_Site productivity		Change in beta diversity	-0.0667	0.079		0.0075	Site productivity	546.9428
1505	Predicted	Change in beta diversity_Site productivity		Change in beta diversity	-0.0694	0.0799		0.0069	Site productivity	556.6703
1506	Predicted	Change in beta diversity_Site productivity		Change in beta diversity	-0.072	0.0807		0.006	Site productivity	566.3977
1507	Predicted	Change in beta diversity_Site productivity		Change in beta diversity	-0.0749	0.0817		0.0051	Site productivity	576.1252
1508	Predicted	Change in beta diversity_Site productivity		Change in beta diversity	-0.0773	0.0827		0.0043	Site productivity	585.8527
1509	Predicted	Change in beta diversity_Site productivity		Change in beta diversity	-0.0799	0.0835		0.0036	Site productivity	595.5802
1510	Predicted	Change in beta diversity_Site productivity		Change in beta diversity	-0.0825	0.0844		0.0027	Site productivity	605.3077
1511	Predicted	Change in beta diversity_Site productivity		Change in beta diversity	-0.0851	0.0855		0.0018	Site productivity	615.0352
1512	Predicted	Change in beta diversity_Site productivity		Change in beta diversity	-0.0877	0.0866		0.0011	Site productivity	624.7626
1513	Predicted	Change in beta diversity_Site productivity		Change in beta diversity	-0.0902	0.0879		0.0004	Site productivity	634.4901
1514	Predicted	Change in beta diversity_Site productivity		Change in beta diversity	-0.0926	0.0887		-0.0006	Site productivity	644.2176
1515	Predicted	Change in beta diversity_Site productivity		Change in beta diversity	-0.0952	0.0899		-0.0015	Site productivity	653.9451
1516	Predicted	Change in beta diversity_Site productivity		Change in beta diversity	-0.0981	0.0909		-0.0023	Site productivity	663.6726
1517	Predicted	Change in beta diversity_Site productivity		Change in beta diversity	-0.1012	0.092		-0.003	Site productivity	673.4
1518	Predicted	Change in beta diversity_Site productivity		Change in beta diversity	-0.1039	0.093		-0.0038	Site productivity	683.1275
1519	Predicted	Change in beta diversity_Site productivity		Change in beta diversity	-0.1066	0.0942		-0.0046	Site productivity	692.855
1520	Predicted	Change in beta diversity_Site productivity		Change in beta diversity	-0.1093	0.0953		-0.0054	Site productivity	702.5825
1521	Predicted	Change in beta diversity_Site productivity		Change in beta diversity	-0.1122	0.0964		-0.0062	Site productivity	712.31
1522	Predicted	Change in beta diversity_Site productivity		Change in beta diversity	-0.115	0.0978		-0.007	Site productivity	722.0375
1523	Predicted	Change in beta diversity_Site productivity		Change in beta diversity	-0.1179	0.0991		-0.0077	Site productivity	731.7649
1524	Predicted	Change in beta diversity_Site productivity		Change in beta diversity	-0.1208	0.1003		-0.0085	Site productivity	741.4924
1525	Predicted	Change in beta diversity_Site productivity		Change in beta diversity	-0.1235	0.1015		-0.0093	Site productivity	751.2199
1526	Predicted	Change in beta diversity_Site productivity		Change in beta diversity	-0.1264	0.1026		-0.0102	Site productivity	760.9474
1527	Predicted	Change in beta diversity_Site productivity		Change in beta diversity	-0.129	0.104		-0.011	Site productivity	770.6749
1528	Predicted	Change in beta diversity_Site productivity		Change in beta diversity	-0.1317	0.1052		-0.0118	Site productivity	780.4024
1529	Predicted	Change in beta diversity_Site productivity		Change in beta diversity	-0.1342	0.1064		-0.0127	Site productivity	790.1298
1530	Predicted	Change in beta diversity_Site productivity		Change in beta diversity	-0.1369	0.1079		-0.0135	Site productivity	799.8573
1531	Predicted	Change in beta diversity_Site productivity		Change in beta diversity	-0.1395	0.1088		-0.0143	Site productivity	809.5848
1532	Predicted	Change in beta diversity_Site productivity		Change in beta diversity	-0.1423	0.11		-0.0151	Site productivity	819.3123
1533	Predicted	Change in beta diversity_Site productivity		Change in beta diversity	-0.1452	0.111		-0.0159	Site productivity	829.0398
1534	Predicted	Change in beta diversity_Site productivity		Change in beta diversity	-0.1482	0.1126		-0.0166	Site productivity	838.7672
1535	Predicted	Change in beta diversity_Site productivity		Change in beta diversity	-0.1509	0.1139		-0.0173	Site productivity	848.4947
1536	Predicted	Change in beta diversity_Site productivity		Change in beta diversity	-0.1535	0.115		-0.0181	Site productivity	858.2222
1537	Predicted	Change in beta diversity_Site productivity		Change in beta diversity	-0.1565	0.1158		-0.0189	Site productivity	867.9497
1538	Predicted	Change in beta diversity_Site productivity		Change in beta diversity	-0.1596	0.1172		-0.0197	Site productivity	877.6772
1539	Predicted	Change in beta diversity_Site productivity		Change in beta diversity	-0.1625	0.1189		-0.0204	Site productivity	887.4047
1540	Predicted	Change in beta diversity_Site productivity		Change in beta diversity	-0.1657	0.1197		-0.021	Site productivity	897.1321
1541	Predicted	Change in beta diversity_Site productivity		Change in beta diversity	-0.1688	0.1209		-0.0217	Site productivity	906.8596
1542	Predicted	Change in beta diversity_Site productivity		Change in beta diversity	-0.1712	0.1222		-0.0224	Site productivity	916.5871
1543	Predicted	Change in beta diversity_Site productivity		Change in beta diversity	-0.1739	0.1233		-0.0232	Site productivity	926.3146
1544	Predicted	Change in beta diversity_Site productivity		Change in beta diversity	-0.1766	0.1244		-0.024	Site productivity	936.0421
1545	Predicted	Change in beta diversity_Site productivity		Change in beta diversity	-0.1792	0.1256		-0.0247	Site productivity	945.7696
1546	Predicted	Change in beta diversity_Site productivity		Change in beta diversity	-0.1818	0.1265		-0.0256	Site productivity	955.497
1547	Predicted	Change in beta diversity_Site productivity		Change in beta diversity	-0.1848	0.1276		-0.0263	Site productivity	965.2245
1548	Predicted	Change in beta diversity_Site productivity		Change in beta diversity	-0.188	0.1288		-0.0271	Site productivity	974.952
1549	Observed	Change in beta diversity_Site species pool	ahth.is	Change in beta diversity			Gain of spatially restricted species	0.0816	Site species pool	NA
1550	Observed	Change in beta diversity_Site species pool	amlr.is	Change in beta diversity			Gain of widespread species	-0.0446	Site species pool	NA
1551	Observed	Change in beta diversity_Site species pool	arch.us	Change in beta diversity			Loss of widespread species	0.0973	Site species pool	33
1552	Observed	Change in beta diversity_Site species pool	azi.cn	Change in beta diversity			Loss of widespread species	0.05	Site species pool	NA
1553	Observed	Change in beta diversity_Site species pool	azitwo.cn	Change in beta diversity			Loss of widespread species	0.0075	Site species pool	78
1554	Observed	Change in beta diversity_Site species pool	badlau.de	Change in beta diversity			Loss of spatially restricted species	-0.0606	Site species pool	44
1555	Observed	Change in beta diversity_Site species pool	barta.us	Change in beta diversity			Loss of widespread species	0.0379	Site species pool	NA
1556	Observed	Change in beta diversity_Site species pool	bayr.de	Change in beta diversity			Loss of spatially restricted species	-0.0281	Site species pool	41
1557	Observed	Change in beta diversity_Site species pool	bnbt.us	Change in beta diversity			Other situations	0.0461	Site species pool	27
1558	Observed	Change in beta diversity_Site species pool	bnch.us	Change in beta diversity			Loss of widespread species	0.0016	Site species pool	NA
1559	Observed	Change in beta diversity_Site species pool	bogong.au	Change in beta diversity			Widespread replaced by spatially restricted species	0.1061	Site species pool	26
1560	Observed	Change in beta diversity_Site species pool	burrawan.au	Change in beta diversity			Other situations	0.4116	Site species pool	24
1561	Observed	Change in beta diversity_Site species pool	burren.ie	Change in beta diversity			Loss of widespread species	0.171	Site species pool	55
1562	Observed	Change in beta diversity_Site species pool	cbgb.us	Change in beta diversity			Loss of spatially restricted species	-0.1042	Site species pool	31
1563	Observed	Change in beta diversity_Site species pool	cdcr.us	Change in beta diversity			Loss of widespread species	0.5516	Site species pool	27
1564	Observed	Change in beta diversity_Site species pool	cdpt.us	Change in beta diversity			Loss of spatially restricted species	-0.0336	Site species pool	35
1565	Observed	Change in beta diversity_Site species pool	chilcas.ar	Change in beta diversity			Loss of spatially restricted species	-0.9635	Site species pool	36
1566	Observed	Change in beta diversity_Site species pool	comp.pt	Change in beta diversity			Loss of widespread species	0.1674	Site species pool	51
1567	Observed	Change in beta diversity_Site species pool	cowi.ca	Change in beta diversity			Loss of spatially restricted species	-0.2526	Site species pool	11
1568	Observed	Change in beta diversity_Site species pool	elliot.us	Change in beta diversity			Loss of widespread species	0.3136	Site species pool	27
1569	Observed	Change in beta diversity_Site species pool	ethamc.au	Change in beta diversity			Other situations	0.0608	Site species pool	NA
1570	Observed	Change in beta diversity_Site species pool	ethass.au	Change in beta diversity			Gain of spatially restricted species	0.3541	Site species pool	9
1571	Observed	Change in beta diversity_Site species pool	frue.ch	Change in beta diversity			Loss of widespread species	0.094	Site species pool	25
1572	Observed	Change in beta diversity_Site species pool	hall.us	Change in beta diversity			Other situations	0	Site species pool	24
1573	Observed	Change in beta diversity_Site species pool	hart.us	Change in beta diversity			Gain of spatially restricted species	0.0397	Site species pool	29
1574	Observed	Change in beta diversity_Site species pool	hero.uk	Change in beta diversity			Widespread replaced by spatially restricted species	0.2508	Site species pool	30
1575	Observed	Change in beta diversity_Site species pool	hopl.us	Change in beta diversity			Loss of widespread species	0.1051	Site species pool	70
1576	Observed	Change in beta diversity_Site species pool	jena.de	Change in beta diversity			Other situations	-0.0089	Site species pool	37
1577	Observed	Change in beta diversity_Site species pool	kbs.us	Change in beta diversity			Loss of spatially restricted species	-0.0693	Site species pool	29
1578	Observed	Change in beta diversity_Site species pool	kibber.in	Change in beta diversity			Loss of spatially restricted species	-0.0738	Site species pool	14
1579	Observed	Change in beta diversity_Site species pool	kidman.au	Change in beta diversity			Gain of spatially restricted species	0.2611	Site species pool	25
1580	Observed	Change in beta diversity_Site species pool	kilp.fi	Change in beta diversity			Loss of widespread species	0.0645	Site species pool	40
1581	Observed	Change in beta diversity_Site species pool	kiny.au	Change in beta diversity			Loss of widespread species	0.0958	Site species pool	40
1582	Observed	Change in beta diversity_Site species pool	koffler.ca	Change in beta diversity			Loss of widespread species	0.1769	Site species pool	27
1583	Observed	Change in beta diversity_Site species pool	konz.us	Change in beta diversity			Other situations	0.023	Site species pool	35
1584	Observed	Change in beta diversity_Site species pool	lagoas.br	Change in beta diversity			Loss of widespread species	0.131	Site species pool	21
1585	Observed	Change in beta diversity_Site species pool	lake.us	Change in beta diversity			Loss of widespread species	0.1764	Site species pool	39
1586	Observed	Change in beta diversity_Site species pool	lancaster.uk	Change in beta diversity			Loss of spatially restricted species	-0.0258	Site species pool	15
1587	Observed	Change in beta diversity_Site species pool	look.us	Change in beta diversity			Loss of spatially restricted species	-0.0702	Site species pool	21
1588	Observed	Change in beta diversity_Site species pool	marc.ar	Change in beta diversity			Loss of widespread species	0.0926	Site species pool	50
1589	Observed	Change in beta diversity_Site species pool	mcla.us	Change in beta diversity			Other situations	0.087	Site species pool	21
1590	Observed	Change in beta diversity_Site species pool	moab.us	Change in beta diversity			Other situations	0.1114	Site species pool	NA
1591	Observed	Change in beta diversity_Site species pool	msla.us	Change in beta diversity			Loss of widespread species	0.0917	Site species pool	32
1592	Observed	Change in beta diversity_Site species pool	msla_2.us	Change in beta diversity			Gain of spatially restricted species	0.0055	Site species pool	25
1593	Observed	Change in beta diversity_Site species pool	msla_3.us	Change in beta diversity			Loss of spatially restricted species	-0.0374	Site species pool	29
1594	Observed	Change in beta diversity_Site species pool	msum.us	Change in beta diversity			Loss of widespread species	0.17	Site species pool	27
1595	Observed	Change in beta diversity_Site species pool	mtca.au	Change in beta diversity			Loss of spatially restricted species	-0.1628	Site species pool	35
1596	Observed	Change in beta diversity_Site species pool	nilla.au	Change in beta diversity			Gain of spatially restricted species	0.0177	Site species pool	18
1597	Observed	Change in beta diversity_Site species pool	ping.au	Change in beta diversity			Loss of widespread species	0.1269	Site species pool	13
1598	Observed	Change in beta diversity_Site species pool	potrok.ar	Change in beta diversity			Spatially restricted replaced by widespread species	-0.1067	Site species pool	18
1599	Observed	Change in beta diversity_Site species pool	rook.uk	Change in beta diversity			Widespread replaced by spatially restricted species	0.3762	Site species pool	15
1600	Observed	Change in beta diversity_Site species pool	saana.fi	Change in beta diversity			Loss of spatially restricted species	-0.082	Site species pool	50
1601	Observed	Change in beta diversity_Site species pool	sage.us	Change in beta diversity			Widespread replaced by spatially restricted species	0.0451	Site species pool	31
1602	Observed	Change in beta diversity_Site species pool	saline.us	Change in beta diversity			Loss of widespread species	0.043	Site species pool	NA
1603	Observed	Change in beta diversity_Site species pool	sedg.us	Change in beta diversity			Loss of spatially restricted species	-0.427	Site species pool	21
1604	Observed	Change in beta diversity_Site species pool	sereng.tz	Change in beta diversity			Loss of widespread species	0.0232	Site species pool	41
1605	Observed	Change in beta diversity_Site species pool	sevi.us	Change in beta diversity			Loss of spatially restricted species	-0.1148	Site species pool	31
1606	Observed	Change in beta diversity_Site species pool	sgs.us	Change in beta diversity			Spatially restricted replaced by widespread species	-0.3873	Site species pool	31
1607	Observed	Change in beta diversity_Site species pool	shps.us	Change in beta diversity			Loss of spatially restricted species	-0.0069	Site species pool	42
1608	Observed	Change in beta diversity_Site species pool	sier.us	Change in beta diversity			Gain of spatially restricted species	0.0414	Site species pool	45
1609	Observed	Change in beta diversity_Site species pool	smith.us	Change in beta diversity			Loss of spatially restricted species	-0.0875	Site species pool	37
1610	Observed	Change in beta diversity_Site species pool	spin.us	Change in beta diversity			Loss of widespread species	0.2608	Site species pool	19
1611	Observed	Change in beta diversity_Site species pool	sval.no	Change in beta diversity			Gain of spatially restricted species	0.0393	Site species pool	NA
1612	Observed	Change in beta diversity_Site species pool	temple.us	Change in beta diversity			Loss of widespread species	0.0001	Site species pool	40
1613	Observed	Change in beta diversity_Site species pool	thth.is	Change in beta diversity			Loss of widespread species	0.1492	Site species pool	NA
1614	Observed	Change in beta diversity_Site species pool	tmlr.is	Change in beta diversity			Loss of spatially restricted species	-0.039	Site species pool	NA
1615	Observed	Change in beta diversity_Site species pool	trel.us	Change in beta diversity			Loss of widespread species	0.0148	Site species pool	13
1616	Observed	Change in beta diversity_Site species pool	ukul.za	Change in beta diversity			Loss of widespread species	0.0568	Site species pool	76
1617	Observed	Change in beta diversity_Site species pool	unc.us	Change in beta diversity			Loss of spatially restricted species	-0.1729	Site species pool	36
1618	Observed	Change in beta diversity_Site species pool	valm.ch	Change in beta diversity			Loss of widespread species	0.0193	Site species pool	62
1619	Observed	Change in beta diversity_Site species pool	veluwe.nl	Change in beta diversity			Gain of spatially restricted species	0.0186	Site species pool	34
1620	Observed	Change in beta diversity_Site species pool	yarra.au	Change in beta diversity			Loss of spatially restricted species	-0.2542	Site species pool	16
1621	Predicted	Change in beta diversity_Site species pool		Change in beta diversity	-0.0675	0.1424		0.0388	Site species pool	9
1622	Predicted	Change in beta diversity_Site species pool		Change in beta diversity	-0.0659	0.1398		0.0384	Site species pool	9.697
1623	Predicted	Change in beta diversity_Site species pool		Change in beta diversity	-0.0637	0.1369		0.038	Site species pool	10.3939
1624	Predicted	Change in beta diversity_Site species pool		Change in beta diversity	-0.0616	0.1346		0.0376	Site species pool	11.0909
1625	Predicted	Change in beta diversity_Site species pool		Change in beta diversity	-0.0597	0.1322		0.0371	Site species pool	11.7879
1626	Predicted	Change in beta diversity_Site species pool		Change in beta diversity	-0.0576	0.1297		0.0368	Site species pool	12.4848
1627	Predicted	Change in beta diversity_Site species pool		Change in beta diversity	-0.0556	0.1276		0.0365	Site species pool	13.1818
1628	Predicted	Change in beta diversity_Site species pool		Change in beta diversity	-0.054	0.1247		0.0359	Site species pool	13.8788
1629	Predicted	Change in beta diversity_Site species pool		Change in beta diversity	-0.052	0.1219		0.0355	Site species pool	14.5758
1630	Predicted	Change in beta diversity_Site species pool		Change in beta diversity	-0.0501	0.12		0.035	Site species pool	15.2727
1631	Predicted	Change in beta diversity_Site species pool		Change in beta diversity	-0.0488	0.1179		0.0346	Site species pool	15.9697
1632	Predicted	Change in beta diversity_Site species pool		Change in beta diversity	-0.0467	0.1156		0.0343	Site species pool	16.6667
1633	Predicted	Change in beta diversity_Site species pool		Change in beta diversity	-0.0452	0.1135		0.034	Site species pool	17.3636
1634	Predicted	Change in beta diversity_Site species pool		Change in beta diversity	-0.0431	0.1111		0.0336	Site species pool	18.0606
1635	Predicted	Change in beta diversity_Site species pool		Change in beta diversity	-0.0421	0.1086		0.0332	Site species pool	18.7576
1636	Predicted	Change in beta diversity_Site species pool		Change in beta diversity	-0.0413	0.1065		0.033	Site species pool	19.4545
1637	Predicted	Change in beta diversity_Site species pool		Change in beta diversity	-0.0396	0.1042		0.0326	Site species pool	20.1515
1638	Predicted	Change in beta diversity_Site species pool		Change in beta diversity	-0.0379	0.1023		0.0323	Site species pool	20.8485
1639	Predicted	Change in beta diversity_Site species pool		Change in beta diversity	-0.0366	0.1011		0.0319	Site species pool	21.5455
1640	Predicted	Change in beta diversity_Site species pool		Change in beta diversity	-0.0357	0.0995		0.0315	Site species pool	22.2424
1641	Predicted	Change in beta diversity_Site species pool		Change in beta diversity	-0.0346	0.0975		0.0311	Site species pool	22.9394
1642	Predicted	Change in beta diversity_Site species pool		Change in beta diversity	-0.0336	0.0958		0.0309	Site species pool	23.6364
1643	Predicted	Change in beta diversity_Site species pool		Change in beta diversity	-0.0325	0.0946		0.0305	Site species pool	24.3333
1644	Predicted	Change in beta diversity_Site species pool		Change in beta diversity	-0.0317	0.0929		0.03	Site species pool	25.0303
1645	Predicted	Change in beta diversity_Site species pool		Change in beta diversity	-0.0311	0.0913		0.0297	Site species pool	25.7273
1646	Predicted	Change in beta diversity_Site species pool		Change in beta diversity	-0.0305	0.09		0.0294	Site species pool	26.4242
1647	Predicted	Change in beta diversity_Site species pool		Change in beta diversity	-0.0301	0.0883		0.0291	Site species pool	27.1212
1648	Predicted	Change in beta diversity_Site species pool		Change in beta diversity	-0.0296	0.0868		0.0286	Site species pool	27.8182
1649	Predicted	Change in beta diversity_Site species pool		Change in beta diversity	-0.029	0.0858		0.0281	Site species pool	28.5152
1650	Predicted	Change in beta diversity_Site species pool		Change in beta diversity	-0.0284	0.0852		0.0277	Site species pool	29.2121
1651	Predicted	Change in beta diversity_Site species pool		Change in beta diversity	-0.0282	0.0844		0.0274	Site species pool	29.9091
1652	Predicted	Change in beta diversity_Site species pool		Change in beta diversity	-0.0285	0.0832		0.027	Site species pool	30.6061
1653	Predicted	Change in beta diversity_Site species pool		Change in beta diversity	-0.0287	0.0827		0.0267	Site species pool	31.303
1654	Predicted	Change in beta diversity_Site species pool		Change in beta diversity	-0.0285	0.0824		0.0264	Site species pool	32
1655	Predicted	Change in beta diversity_Site species pool		Change in beta diversity	-0.0289	0.0817		0.0261	Site species pool	32.697
1656	Predicted	Change in beta diversity_Site species pool		Change in beta diversity	-0.0291	0.0819		0.0257	Site species pool	33.3939
1657	Predicted	Change in beta diversity_Site species pool		Change in beta diversity	-0.0298	0.0819		0.0253	Site species pool	34.0909
1658	Predicted	Change in beta diversity_Site species pool		Change in beta diversity	-0.0307	0.0818		0.025	Site species pool	34.7879
1659	Predicted	Change in beta diversity_Site species pool		Change in beta diversity	-0.0314	0.0822		0.0245	Site species pool	35.4848
1660	Predicted	Change in beta diversity_Site species pool		Change in beta diversity	-0.0323	0.0823		0.0242	Site species pool	36.1818
1661	Predicted	Change in beta diversity_Site species pool		Change in beta diversity	-0.0339	0.0828		0.0236	Site species pool	36.8788
1662	Predicted	Change in beta diversity_Site species pool		Change in beta diversity	-0.0348	0.0832		0.0232	Site species pool	37.5758
1663	Predicted	Change in beta diversity_Site species pool		Change in beta diversity	-0.0363	0.0843		0.0227	Site species pool	38.2727
1664	Predicted	Change in beta diversity_Site species pool		Change in beta diversity	-0.038	0.0852		0.0224	Site species pool	38.9697
1665	Predicted	Change in beta diversity_Site species pool		Change in beta diversity	-0.0397	0.0855		0.0221	Site species pool	39.6667
1666	Predicted	Change in beta diversity_Site species pool		Change in beta diversity	-0.0411	0.0864		0.0218	Site species pool	40.3636
1667	Predicted	Change in beta diversity_Site species pool		Change in beta diversity	-0.0427	0.087		0.0214	Site species pool	41.0606
1668	Predicted	Change in beta diversity_Site species pool		Change in beta diversity	-0.0445	0.0882		0.0209	Site species pool	41.7576
1669	Predicted	Change in beta diversity_Site species pool		Change in beta diversity	-0.0465	0.0893		0.0206	Site species pool	42.4545
1670	Predicted	Change in beta diversity_Site species pool		Change in beta diversity	-0.0484	0.0904		0.0202	Site species pool	43.1515
1671	Predicted	Change in beta diversity_Site species pool		Change in beta diversity	-0.0504	0.0915		0.0198	Site species pool	43.8485
1672	Predicted	Change in beta diversity_Site species pool		Change in beta diversity	-0.0526	0.093		0.0195	Site species pool	44.5455
1673	Predicted	Change in beta diversity_Site species pool		Change in beta diversity	-0.0551	0.0942		0.0191	Site species pool	45.2424
1674	Predicted	Change in beta diversity_Site species pool		Change in beta diversity	-0.0574	0.0952		0.0188	Site species pool	45.9394
1675	Predicted	Change in beta diversity_Site species pool		Change in beta diversity	-0.0599	0.0964		0.0184	Site species pool	46.6364
1676	Predicted	Change in beta diversity_Site species pool		Change in beta diversity	-0.0617	0.0984		0.018	Site species pool	47.3333
1677	Predicted	Change in beta diversity_Site species pool		Change in beta diversity	-0.0643	0.0996		0.0178	Site species pool	48.0303
1678	Predicted	Change in beta diversity_Site species pool		Change in beta diversity	-0.0669	0.1008		0.0174	Site species pool	48.7273
1679	Predicted	Change in beta diversity_Site species pool		Change in beta diversity	-0.0696	0.1024		0.017	Site species pool	49.4242
1680	Predicted	Change in beta diversity_Site species pool		Change in beta diversity	-0.0724	0.1039		0.0166	Site species pool	50.1212
1681	Predicted	Change in beta diversity_Site species pool		Change in beta diversity	-0.0749	0.1063		0.0163	Site species pool	50.8182
1682	Predicted	Change in beta diversity_Site species pool		Change in beta diversity	-0.0776	0.108		0.0158	Site species pool	51.5152
1683	Predicted	Change in beta diversity_Site species pool		Change in beta diversity	-0.0803	0.11		0.0154	Site species pool	52.2121
1684	Predicted	Change in beta diversity_Site species pool		Change in beta diversity	-0.0834	0.1119		0.0149	Site species pool	52.9091
1685	Predicted	Change in beta diversity_Site species pool		Change in beta diversity	-0.0859	0.1137		0.0144	Site species pool	53.6061
1686	Predicted	Change in beta diversity_Site species pool		Change in beta diversity	-0.0885	0.1156		0.0139	Site species pool	54.303
1687	Predicted	Change in beta diversity_Site species pool		Change in beta diversity	-0.0908	0.1174		0.0135	Site species pool	55
1688	Predicted	Change in beta diversity_Site species pool		Change in beta diversity	-0.0937	0.1196		0.0132	Site species pool	55.697
1689	Predicted	Change in beta diversity_Site species pool		Change in beta diversity	-0.0964	0.1211		0.0129	Site species pool	56.3939
1690	Predicted	Change in beta diversity_Site species pool		Change in beta diversity	-0.0996	0.1231		0.0127	Site species pool	57.0909
1691	Predicted	Change in beta diversity_Site species pool		Change in beta diversity	-0.1024	0.1251		0.0124	Site species pool	57.7879
1692	Predicted	Change in beta diversity_Site species pool		Change in beta diversity	-0.1051	0.1277		0.0118	Site species pool	58.4848
1693	Predicted	Change in beta diversity_Site species pool		Change in beta diversity	-0.1077	0.1303		0.0117	Site species pool	59.1818
1694	Predicted	Change in beta diversity_Site species pool		Change in beta diversity	-0.1106	0.1327		0.0113	Site species pool	59.8788
1695	Predicted	Change in beta diversity_Site species pool		Change in beta diversity	-0.1133	0.1348		0.0109	Site species pool	60.5758
1696	Predicted	Change in beta diversity_Site species pool		Change in beta diversity	-0.1162	0.1368		0.0105	Site species pool	61.2727
1697	Predicted	Change in beta diversity_Site species pool		Change in beta diversity	-0.1195	0.1387		0.0102	Site species pool	61.9697
1698	Predicted	Change in beta diversity_Site species pool		Change in beta diversity	-0.1221	0.141		0.0098	Site species pool	62.6667
1699	Predicted	Change in beta diversity_Site species pool		Change in beta diversity	-0.1248	0.143		0.0096	Site species pool	63.3636
1700	Predicted	Change in beta diversity_Site species pool		Change in beta diversity	-0.1276	0.145		0.0094	Site species pool	64.0606
1701	Predicted	Change in beta diversity_Site species pool		Change in beta diversity	-0.1304	0.1471		0.0089	Site species pool	64.7576
1702	Predicted	Change in beta diversity_Site species pool		Change in beta diversity	-0.1331	0.1491		0.0085	Site species pool	65.4545
1703	Predicted	Change in beta diversity_Site species pool		Change in beta diversity	-0.136	0.1508		0.0082	Site species pool	66.1515
1704	Predicted	Change in beta diversity_Site species pool		Change in beta diversity	-0.1389	0.1533		0.008	Site species pool	66.8485
1705	Predicted	Change in beta diversity_Site species pool		Change in beta diversity	-0.1421	0.1555		0.0077	Site species pool	67.5455
1706	Predicted	Change in beta diversity_Site species pool		Change in beta diversity	-0.1454	0.1579		0.0074	Site species pool	68.2424
1707	Predicted	Change in beta diversity_Site species pool		Change in beta diversity	-0.1482	0.1602		0.0071	Site species pool	68.9394
1708	Predicted	Change in beta diversity_Site species pool		Change in beta diversity	-0.1513	0.1624		0.0068	Site species pool	69.6364
1709	Predicted	Change in beta diversity_Site species pool		Change in beta diversity	-0.1543	0.1646		0.0065	Site species pool	70.3333
1710	Predicted	Change in beta diversity_Site species pool		Change in beta diversity	-0.1574	0.1668		0.0061	Site species pool	71.0303
1711	Predicted	Change in beta diversity_Site species pool		Change in beta diversity	-0.1603	0.169		0.0056	Site species pool	71.7273
1712	Predicted	Change in beta diversity_Site species pool		Change in beta diversity	-0.163	0.1717		0.0053	Site species pool	72.4242
1713	Predicted	Change in beta diversity_Site species pool		Change in beta diversity	-0.1659	0.1738		0.0051	Site species pool	73.1212
1714	Predicted	Change in beta diversity_Site species pool		Change in beta diversity	-0.1691	0.176		0.0047	Site species pool	73.8182
1715	Predicted	Change in beta diversity_Site species pool		Change in beta diversity	-0.1721	0.1779		0.0044	Site species pool	74.5152
1716	Predicted	Change in beta diversity_Site species pool		Change in beta diversity	-0.1748	0.18		0.0038	Site species pool	75.2121
1717	Predicted	Change in beta diversity_Site species pool		Change in beta diversity	-0.1778	0.1823		0.0036	Site species pool	75.9091
1718	Predicted	Change in beta diversity_Site species pool		Change in beta diversity	-0.1808	0.1844		0.0033	Site species pool	76.6061
1719	Predicted	Change in beta diversity_Site species pool		Change in beta diversity	-0.1839	0.1868		0.003	Site species pool	77.303
1720	Predicted	Change in beta diversity_Site species pool		Change in beta diversity	-0.1868	0.1889		0.0026	Site species pool	78
1721	Observed	Change in gamma diversity_Block distance	ahth.is	Change in gamma diversity			Gain of spatially restricted species	0.1671	Block distance	NA
1722	Observed	Change in gamma diversity_Block distance	amlr.is	Change in gamma diversity			Gain of widespread species	0.2113	Block distance	NA
1723	Observed	Change in gamma diversity_Block distance	arch.us	Change in gamma diversity			Loss of widespread species	-0.1054	Block distance	71.36
1724	Observed	Change in gamma diversity_Block distance	azi.cn	Change in gamma diversity			Loss of widespread species	-0.0541	Block distance	57.95
1725	Observed	Change in gamma diversity_Block distance	azitwo.cn	Change in gamma diversity			Loss of widespread species	-0.6306	Block distance	NA
1726	Observed	Change in gamma diversity_Block distance	badlau.de	Change in gamma diversity			Loss of spatially restricted species	-0.1671	Block distance	51.93
1727	Observed	Change in gamma diversity_Block distance	barta.us	Change in gamma diversity			Loss of widespread species	-0.2624	Block distance	NA
1728	Observed	Change in gamma diversity_Block distance	bayr.de	Change in gamma diversity			Loss of spatially restricted species	-0.0834	Block distance	23.51
1729	Observed	Change in gamma diversity_Block distance	bnbt.us	Change in gamma diversity			Other situations	0	Block distance	986.183
1730	Observed	Change in gamma diversity_Block distance	bnch.us	Change in gamma diversity			Loss of widespread species	-0.1335	Block distance	249.844
1731	Observed	Change in gamma diversity_Block distance	bogong.au	Change in gamma diversity			Widespread replaced by spatially restricted species	0.0465	Block distance	58.6
1732	Observed	Change in gamma diversity_Block distance	burrawan.au	Change in gamma diversity			Other situations	0	Block distance	665.45
1733	Observed	Change in gamma diversity_Block distance	burren.ie	Change in gamma diversity			Loss of widespread species	-0.5108	Block distance	132.79
1734	Observed	Change in gamma diversity_Block distance	cbgb.us	Change in gamma diversity			Loss of spatially restricted species	-0.2007	Block distance	1819.11
1735	Observed	Change in gamma diversity_Block distance	cdcr.us	Change in gamma diversity			Loss of widespread species	-0.2683	Block distance	101.91
1736	Observed	Change in gamma diversity_Block distance	cdpt.us	Change in gamma diversity			Loss of spatially restricted species	-0.4055	Block distance	NA
1737	Observed	Change in gamma diversity_Block distance	chilcas.ar	Change in gamma diversity			Loss of spatially restricted species	-1.0986	Block distance	846.38
1738	Observed	Change in gamma diversity_Block distance	comp.pt	Change in gamma diversity			Loss of widespread species	-0.1382	Block distance	107.24
1739	Observed	Change in gamma diversity_Block distance	cowi.ca	Change in gamma diversity			Loss of spatially restricted species	-0.6931	Block distance	NA
1740	Observed	Change in gamma diversity_Block distance	elliot.us	Change in gamma diversity			Loss of widespread species	-0.4418	Block distance	141
1741	Observed	Change in gamma diversity_Block distance	ethamc.au	Change in gamma diversity			Other situations	0	Block distance	352.17
1742	Observed	Change in gamma diversity_Block distance	ethass.au	Change in gamma diversity			Gain of spatially restricted species	0.8109	Block distance	122.19
1743	Observed	Change in gamma diversity_Block distance	frue.ch	Change in gamma diversity			Loss of widespread species	-0.1625	Block distance	NA
1744	Observed	Change in gamma diversity_Block distance	hall.us	Change in gamma diversity			Other situations	0	Block distance	61.45
1745	Observed	Change in gamma diversity_Block distance	hart.us	Change in gamma diversity			Gain of spatially restricted species	0.1178	Block distance	NA
1746	Observed	Change in gamma diversity_Block distance	hero.uk	Change in gamma diversity			Widespread replaced by spatially restricted species	0.1398	Block distance	147.802
1747	Observed	Change in gamma diversity_Block distance	hopl.us	Change in gamma diversity			Loss of widespread species	-0.5213	Block distance	60.996
1748	Observed	Change in gamma diversity_Block distance	jena.de	Change in gamma diversity			Other situations	0	Block distance	195.07
1749	Observed	Change in gamma diversity_Block distance	kbs.us	Change in gamma diversity			Loss of spatially restricted species	-0.6419	Block distance	102.78
1750	Observed	Change in gamma diversity_Block distance	kibber.in	Change in gamma diversity			Loss of spatially restricted species	-0.0953	Block distance	481.13
1751	Observed	Change in gamma diversity_Block distance	kidman.au	Change in gamma diversity			Gain of spatially restricted species	0.3747	Block distance	NA
1752	Observed	Change in gamma diversity_Block distance	kilp.fi	Change in gamma diversity			Loss of widespread species	-0.0896	Block distance	200.345
1753	Observed	Change in gamma diversity_Block distance	kiny.au	Change in gamma diversity			Loss of widespread species	-0.1054	Block distance	23.04
1754	Observed	Change in gamma diversity_Block distance	koffler.ca	Change in gamma diversity			Loss of widespread species	-0.4418	Block distance	65.83
1755	Observed	Change in gamma diversity_Block distance	konz.us	Change in gamma diversity			Other situations	0	Block distance	67.06
1756	Observed	Change in gamma diversity_Block distance	lagoas.br	Change in gamma diversity			Loss of widespread species	-0.4055	Block distance	451.97
1757	Observed	Change in gamma diversity_Block distance	lake.us	Change in gamma diversity			Loss of widespread species	-0.1823	Block distance	1245.06
1758	Observed	Change in gamma diversity_Block distance	lancaster.uk	Change in gamma diversity			Loss of spatially restricted species	-0.1671	Block distance	291.22
1759	Observed	Change in gamma diversity_Block distance	look.us	Change in gamma diversity			Loss of spatially restricted species	-0.1823	Block distance	63.926
1760	Observed	Change in gamma diversity_Block distance	marc.ar	Change in gamma diversity			Loss of widespread species	-0.0426	Block distance	63.92
1761	Observed	Change in gamma diversity_Block distance	mcla.us	Change in gamma diversity			Other situations	0.087	Block distance	58.659
1762	Observed	Change in gamma diversity_Block distance	moab.us	Change in gamma diversity			Other situations	0	Block distance	NA
1763	Observed	Change in gamma diversity_Block distance	msla.us	Change in gamma diversity			Loss of widespread species	-0.0392	Block distance	115.21
1764	Observed	Change in gamma diversity_Block distance	msla_2.us	Change in gamma diversity			Gain of spatially restricted species	0.1178	Block distance	498.56
1765	Observed	Change in gamma diversity_Block distance	msla_3.us	Change in gamma diversity			Loss of spatially restricted species	-0.077	Block distance	105.94
1766	Observed	Change in gamma diversity_Block distance	msum.us	Change in gamma diversity			Loss of widespread species	-0.1001	Block distance	69.6338
1767	Observed	Change in gamma diversity_Block distance	mtca.au	Change in gamma diversity			Loss of spatially restricted species	-0.6931	Block distance	NA
1768	Observed	Change in gamma diversity_Block distance	nilla.au	Change in gamma diversity			Gain of spatially restricted species	0.2624	Block distance	51.76
1769	Observed	Change in gamma diversity_Block distance	ping.au	Change in gamma diversity			Loss of widespread species	-0.3567	Block distance	274.16
1770	Observed	Change in gamma diversity_Block distance	potrok.ar	Change in gamma diversity			Spatially restricted replaced by widespread species	-0.0572	Block distance	188.92
1771	Observed	Change in gamma diversity_Block distance	rook.uk	Change in gamma diversity			Widespread replaced by spatially restricted species	0.0741	Block distance	134.22
1772	Observed	Change in gamma diversity_Block distance	saana.fi	Change in gamma diversity			Loss of spatially restricted species	-0.5188	Block distance	155.727
1773	Observed	Change in gamma diversity_Block distance	sage.us	Change in gamma diversity			Widespread replaced by spatially restricted species	0.0408	Block distance	805.66
1774	Observed	Change in gamma diversity_Block distance	saline.us	Change in gamma diversity			Loss of widespread species	-0.2231	Block distance	333.86
1775	Observed	Change in gamma diversity_Block distance	sedg.us	Change in gamma diversity			Loss of spatially restricted species	-1.0986	Block distance	51.24
1776	Observed	Change in gamma diversity_Block distance	sereng.tz	Change in gamma diversity			Loss of widespread species	-0.0541	Block distance	92.55
1777	Observed	Change in gamma diversity_Block distance	sevi.us	Change in gamma diversity			Loss of spatially restricted species	-0.1823	Block distance	NA
1778	Observed	Change in gamma diversity_Block distance	sgs.us	Change in gamma diversity			Spatially restricted replaced by widespread species	-0.2076	Block distance	NA
1779	Observed	Change in gamma diversity_Block distance	shps.us	Change in gamma diversity			Loss of spatially restricted species	-0.3429	Block distance	113.53
1780	Observed	Change in gamma diversity_Block distance	sier.us	Change in gamma diversity			Gain of spatially restricted species	0.4055	Block distance	NA
1781	Observed	Change in gamma diversity_Block distance	smith.us	Change in gamma diversity			Loss of spatially restricted species	-0.1671	Block distance	88.45
1782	Observed	Change in gamma diversity_Block distance	spin.us	Change in gamma diversity			Loss of widespread species	-0.1054	Block distance	NA
1783	Observed	Change in gamma diversity_Block distance	sval.no	Change in gamma diversity			Gain of spatially restricted species	0.087	Block distance	NA
1784	Observed	Change in gamma diversity_Block distance	temple.us	Change in gamma diversity			Loss of widespread species	-0.3567	Block distance	55.82
1785	Observed	Change in gamma diversity_Block distance	thth.is	Change in gamma diversity			Loss of widespread species	-0.0606	Block distance	1027.1
1786	Observed	Change in gamma diversity_Block distance	tmlr.is	Change in gamma diversity			Loss of spatially restricted species	-0.0741	Block distance	928.67
1787	Observed	Change in gamma diversity_Block distance	trel.us	Change in gamma diversity			Loss of widespread species	-0.2231	Block distance	NA
1788	Observed	Change in gamma diversity_Block distance	ukul.za	Change in gamma diversity			Loss of widespread species	-0.0339	Block distance	69.8175
1789	Observed	Change in gamma diversity_Block distance	unc.us	Change in gamma diversity			Loss of spatially restricted species	-0.7985	Block distance	NA
1790	Observed	Change in gamma diversity_Block distance	valm.ch	Change in gamma diversity			Loss of widespread species	-0.2877	Block distance	467.6
1791	Observed	Change in gamma diversity_Block distance	veluwe.nl	Change in gamma diversity			Gain of spatially restricted species	0.1335	Block distance	NA
1792	Observed	Change in gamma diversity_Block distance	yarra.au	Change in gamma diversity			Loss of spatially restricted species	-0.5596	Block distance	105.75
1793	Predicted	Change in gamma diversity_Block distance		Change in gamma diversity	-0.2633	-0.0573		-0.1621	Block distance	23.04
1794	Predicted	Change in gamma diversity_Block distance		Change in gamma diversity	-0.2611	-0.0603		-0.1623	Block distance	41.1821
1795	Predicted	Change in gamma diversity_Block distance		Change in gamma diversity	-0.2593	-0.0628		-0.1624	Block distance	59.3242
1796	Predicted	Change in gamma diversity_Block distance		Change in gamma diversity	-0.2573	-0.0651		-0.1628	Block distance	77.4664
1797	Predicted	Change in gamma diversity_Block distance		Change in gamma diversity	-0.2562	-0.0678		-0.1631	Block distance	95.6085
1798	Predicted	Change in gamma diversity_Block distance		Change in gamma diversity	-0.2545	-0.0702		-0.1634	Block distance	113.7506
1799	Predicted	Change in gamma diversity_Block distance		Change in gamma diversity	-0.2539	-0.0728		-0.1637	Block distance	131.8927
1800	Predicted	Change in gamma diversity_Block distance		Change in gamma diversity	-0.2526	-0.0745		-0.1639	Block distance	150.0348
1801	Predicted	Change in gamma diversity_Block distance		Change in gamma diversity	-0.252	-0.0764		-0.1645	Block distance	168.177
1802	Predicted	Change in gamma diversity_Block distance		Change in gamma diversity	-0.2511	-0.0784		-0.1648	Block distance	186.3191
1803	Predicted	Change in gamma diversity_Block distance		Change in gamma diversity	-0.2513	-0.0802		-0.1653	Block distance	204.4612
1804	Predicted	Change in gamma diversity_Block distance		Change in gamma diversity	-0.2506	-0.081		-0.1655	Block distance	222.6033
1805	Predicted	Change in gamma diversity_Block distance		Change in gamma diversity	-0.2504	-0.0822		-0.1659	Block distance	240.7455
1806	Predicted	Change in gamma diversity_Block distance		Change in gamma diversity	-0.2515	-0.0833		-0.1664	Block distance	258.8876
1807	Predicted	Change in gamma diversity_Block distance		Change in gamma diversity	-0.2515	-0.0835		-0.1668	Block distance	277.0297
1808	Predicted	Change in gamma diversity_Block distance		Change in gamma diversity	-0.2527	-0.084		-0.1675	Block distance	295.1718
1809	Predicted	Change in gamma diversity_Block distance		Change in gamma diversity	-0.2531	-0.0845		-0.1678	Block distance	313.3139
1810	Predicted	Change in gamma diversity_Block distance		Change in gamma diversity	-0.2539	-0.0845		-0.1683	Block distance	331.4561
1811	Predicted	Change in gamma diversity_Block distance		Change in gamma diversity	-0.2551	-0.0834		-0.1688	Block distance	349.5982
1812	Predicted	Change in gamma diversity_Block distance		Change in gamma diversity	-0.2564	-0.0826		-0.169	Block distance	367.7403
1813	Predicted	Change in gamma diversity_Block distance		Change in gamma diversity	-0.2577	-0.0818		-0.1693	Block distance	385.8824
1814	Predicted	Change in gamma diversity_Block distance		Change in gamma diversity	-0.2587	-0.0806		-0.1699	Block distance	404.0245
1815	Predicted	Change in gamma diversity_Block distance		Change in gamma diversity	-0.2604	-0.0801		-0.1704	Block distance	422.1667
1816	Predicted	Change in gamma diversity_Block distance		Change in gamma diversity	-0.2624	-0.0789		-0.1708	Block distance	440.3088
1817	Predicted	Change in gamma diversity_Block distance		Change in gamma diversity	-0.2646	-0.0775		-0.1712	Block distance	458.4509
1818	Predicted	Change in gamma diversity_Block distance		Change in gamma diversity	-0.2674	-0.0763		-0.1714	Block distance	476.593
1819	Predicted	Change in gamma diversity_Block distance		Change in gamma diversity	-0.2698	-0.0741		-0.1717	Block distance	494.7352
1820	Predicted	Change in gamma diversity_Block distance		Change in gamma diversity	-0.2727	-0.0724		-0.1723	Block distance	512.8773
1821	Predicted	Change in gamma diversity_Block distance		Change in gamma diversity	-0.2753	-0.0709		-0.1728	Block distance	531.0194
1822	Predicted	Change in gamma diversity_Block distance		Change in gamma diversity	-0.2782	-0.0685		-0.1731	Block distance	549.1615
1823	Predicted	Change in gamma diversity_Block distance		Change in gamma diversity	-0.2812	-0.0667		-0.1735	Block distance	567.3036
1824	Predicted	Change in gamma diversity_Block distance		Change in gamma diversity	-0.2849	-0.0646		-0.1736	Block distance	585.4458
1825	Predicted	Change in gamma diversity_Block distance		Change in gamma diversity	-0.2883	-0.0612		-0.1741	Block distance	603.5879
1826	Predicted	Change in gamma diversity_Block distance		Change in gamma diversity	-0.2928	-0.0592		-0.1745	Block distance	621.73
1827	Predicted	Change in gamma diversity_Block distance		Change in gamma diversity	-0.296	-0.0567		-0.175	Block distance	639.8721
1828	Predicted	Change in gamma diversity_Block distance		Change in gamma diversity	-0.2994	-0.0537		-0.1753	Block distance	658.0142
1829	Predicted	Change in gamma diversity_Block distance		Change in gamma diversity	-0.3023	-0.0509		-0.1756	Block distance	676.1564
1830	Predicted	Change in gamma diversity_Block distance		Change in gamma diversity	-0.3057	-0.0478		-0.1758	Block distance	694.2985
1831	Predicted	Change in gamma diversity_Block distance		Change in gamma diversity	-0.3095	-0.0457		-0.1763	Block distance	712.4406
1832	Predicted	Change in gamma diversity_Block distance		Change in gamma diversity	-0.3128	-0.0429		-0.1768	Block distance	730.5827
1833	Predicted	Change in gamma diversity_Block distance		Change in gamma diversity	-0.316	-0.0403		-0.1772	Block distance	748.7248
1834	Predicted	Change in gamma diversity_Block distance		Change in gamma diversity	-0.32	-0.0374		-0.1776	Block distance	766.867
1835	Predicted	Change in gamma diversity_Block distance		Change in gamma diversity	-0.3239	-0.0339		-0.1782	Block distance	785.0091
1836	Predicted	Change in gamma diversity_Block distance		Change in gamma diversity	-0.3285	-0.0311		-0.1787	Block distance	803.1512
1837	Predicted	Change in gamma diversity_Block distance		Change in gamma diversity	-0.3328	-0.0279		-0.179	Block distance	821.2933
1838	Predicted	Change in gamma diversity_Block distance		Change in gamma diversity	-0.3363	-0.0249		-0.1793	Block distance	839.4355
1839	Predicted	Change in gamma diversity_Block distance		Change in gamma diversity	-0.3397	-0.0213		-0.1798	Block distance	857.5776
1840	Predicted	Change in gamma diversity_Block distance		Change in gamma diversity	-0.3429	-0.0179		-0.1801	Block distance	875.7197
1841	Predicted	Change in gamma diversity_Block distance		Change in gamma diversity	-0.347	-0.0149		-0.1805	Block distance	893.8618
1842	Predicted	Change in gamma diversity_Block distance		Change in gamma diversity	-0.3518	-0.0117		-0.181	Block distance	912.0039
1843	Predicted	Change in gamma diversity_Block distance		Change in gamma diversity	-0.3554	-0.0089		-0.1815	Block distance	930.1461
1844	Predicted	Change in gamma diversity_Block distance		Change in gamma diversity	-0.3594	-0.0054		-0.1818	Block distance	948.2882
1845	Predicted	Change in gamma diversity_Block distance		Change in gamma diversity	-0.3636	-0.0016		-0.182	Block distance	966.4303
1846	Predicted	Change in gamma diversity_Block distance		Change in gamma diversity	-0.3684	0.0019		-0.1825	Block distance	984.5724
1847	Predicted	Change in gamma diversity_Block distance		Change in gamma diversity	-0.3732	0.0051		-0.1829	Block distance	1002.7145
1848	Predicted	Change in gamma diversity_Block distance		Change in gamma diversity	-0.377	0.0084		-0.1835	Block distance	1020.8567
1849	Predicted	Change in gamma diversity_Block distance		Change in gamma diversity	-0.381	0.0105		-0.184	Block distance	1038.9988
1850	Predicted	Change in gamma diversity_Block distance		Change in gamma diversity	-0.3855	0.0141		-0.1843	Block distance	1057.1409
1851	Predicted	Change in gamma diversity_Block distance		Change in gamma diversity	-0.3896	0.0171		-0.1847	Block distance	1075.283
1852	Predicted	Change in gamma diversity_Block distance		Change in gamma diversity	-0.3935	0.0208		-0.185	Block distance	1093.4252
1853	Predicted	Change in gamma diversity_Block distance		Change in gamma diversity	-0.3974	0.0241		-0.1854	Block distance	1111.5673
1854	Predicted	Change in gamma diversity_Block distance		Change in gamma diversity	-0.4021	0.0278		-0.1856	Block distance	1129.7094
1855	Predicted	Change in gamma diversity_Block distance		Change in gamma diversity	-0.4068	0.0305		-0.1861	Block distance	1147.8515
1856	Predicted	Change in gamma diversity_Block distance		Change in gamma diversity	-0.4111	0.0338		-0.1866	Block distance	1165.9936
1857	Predicted	Change in gamma diversity_Block distance		Change in gamma diversity	-0.4149	0.037		-0.1867	Block distance	1184.1358
1858	Predicted	Change in gamma diversity_Block distance		Change in gamma diversity	-0.4192	0.0404		-0.187	Block distance	1202.2779
1859	Predicted	Change in gamma diversity_Block distance		Change in gamma diversity	-0.4239	0.0441		-0.1874	Block distance	1220.42
1860	Predicted	Change in gamma diversity_Block distance		Change in gamma diversity	-0.4277	0.0479		-0.188	Block distance	1238.5621
1861	Predicted	Change in gamma diversity_Block distance		Change in gamma diversity	-0.4323	0.0514		-0.1885	Block distance	1256.7042
1862	Predicted	Change in gamma diversity_Block distance		Change in gamma diversity	-0.4365	0.0548		-0.1891	Block distance	1274.8464
1863	Predicted	Change in gamma diversity_Block distance		Change in gamma diversity	-0.4411	0.0582		-0.1895	Block distance	1292.9885
1864	Predicted	Change in gamma diversity_Block distance		Change in gamma diversity	-0.4455	0.0619		-0.1897	Block distance	1311.1306
1865	Predicted	Change in gamma diversity_Block distance		Change in gamma diversity	-0.4497	0.0655		-0.1904	Block distance	1329.2727
1866	Predicted	Change in gamma diversity_Block distance		Change in gamma diversity	-0.4541	0.069		-0.1904	Block distance	1347.4148
1867	Predicted	Change in gamma diversity_Block distance		Change in gamma diversity	-0.4584	0.0729		-0.1906	Block distance	1365.557
1868	Predicted	Change in gamma diversity_Block distance		Change in gamma diversity	-0.4624	0.0768		-0.191	Block distance	1383.6991
1869	Predicted	Change in gamma diversity_Block distance		Change in gamma diversity	-0.4672	0.0798		-0.1917	Block distance	1401.8412
1870	Predicted	Change in gamma diversity_Block distance		Change in gamma diversity	-0.4717	0.083		-0.1921	Block distance	1419.9833
1871	Predicted	Change in gamma diversity_Block distance		Change in gamma diversity	-0.4762	0.0862		-0.1925	Block distance	1438.1255
1872	Predicted	Change in gamma diversity_Block distance		Change in gamma diversity	-0.4809	0.0901		-0.1926	Block distance	1456.2676
1873	Predicted	Change in gamma diversity_Block distance		Change in gamma diversity	-0.4855	0.0936		-0.1928	Block distance	1474.4097
1874	Predicted	Change in gamma diversity_Block distance		Change in gamma diversity	-0.49	0.0975		-0.1933	Block distance	1492.5518
1875	Predicted	Change in gamma diversity_Block distance		Change in gamma diversity	-0.4945	0.101		-0.1937	Block distance	1510.6939
1876	Predicted	Change in gamma diversity_Block distance		Change in gamma diversity	-0.4988	0.1047		-0.194	Block distance	1528.8361
1877	Predicted	Change in gamma diversity_Block distance		Change in gamma diversity	-0.5039	0.1086		-0.1944	Block distance	1546.9782
1878	Predicted	Change in gamma diversity_Block distance		Change in gamma diversity	-0.5079	0.1128		-0.1951	Block distance	1565.1203
1879	Predicted	Change in gamma diversity_Block distance		Change in gamma diversity	-0.5123	0.1169		-0.1958	Block distance	1583.2624
1880	Predicted	Change in gamma diversity_Block distance		Change in gamma diversity	-0.5164	0.1204		-0.1962	Block distance	1601.4045
1881	Predicted	Change in gamma diversity_Block distance		Change in gamma diversity	-0.5206	0.124		-0.197	Block distance	1619.5467
1882	Predicted	Change in gamma diversity_Block distance		Change in gamma diversity	-0.5251	0.1271		-0.1976	Block distance	1637.6888
1883	Predicted	Change in gamma diversity_Block distance		Change in gamma diversity	-0.5296	0.1303		-0.1981	Block distance	1655.8309
1884	Predicted	Change in gamma diversity_Block distance		Change in gamma diversity	-0.534	0.134		-0.1984	Block distance	1673.973
1885	Predicted	Change in gamma diversity_Block distance		Change in gamma diversity	-0.5382	0.1382		-0.1987	Block distance	1692.1152
1886	Predicted	Change in gamma diversity_Block distance		Change in gamma diversity	-0.543	0.1418		-0.1989	Block distance	1710.2573
1887	Predicted	Change in gamma diversity_Block distance		Change in gamma diversity	-0.5476	0.1457		-0.1992	Block distance	1728.3994
1888	Predicted	Change in gamma diversity_Block distance		Change in gamma diversity	-0.5515	0.1496		-0.1992	Block distance	1746.5415
1889	Predicted	Change in gamma diversity_Block distance		Change in gamma diversity	-0.5556	0.1534		-0.1997	Block distance	1764.6836
1890	Predicted	Change in gamma diversity_Block distance		Change in gamma diversity	-0.5601	0.1573		-0.2001	Block distance	1782.8258
1891	Predicted	Change in gamma diversity_Block distance		Change in gamma diversity	-0.5651	0.1612		-0.2006	Block distance	1800.9679
1892	Predicted	Change in gamma diversity_Block distance		Change in gamma diversity	-0.5698	0.1651		-0.2014	Block distance	1819.11
1893	Observed	Change in gamma diversity_Drought index	ahth.is	Change in gamma diversity			Gain of spatially restricted species	0.1671	Drought index	0.431
1894	Observed	Change in gamma diversity_Drought index	amlr.is	Change in gamma diversity			Gain of widespread species	0.2113	Drought index	0.431
1895	Observed	Change in gamma diversity_Drought index	arch.us	Change in gamma diversity			Loss of widespread species	-0.1054	Drought index	0.924
1896	Observed	Change in gamma diversity_Drought index	azi.cn	Change in gamma diversity			Loss of widespread species	-0.0541	Drought index	1.0101
1897	Observed	Change in gamma diversity_Drought index	azitwo.cn	Change in gamma diversity			Loss of widespread species	-0.6306	Drought index	0.915
1898	Observed	Change in gamma diversity_Drought index	badlau.de	Change in gamma diversity			Loss of spatially restricted species	-0.1671	Drought index	1.6629
1899	Observed	Change in gamma diversity_Drought index	barta.us	Change in gamma diversity			Loss of widespread species	-0.2624	Drought index	1.4978
1900	Observed	Change in gamma diversity_Drought index	bayr.de	Change in gamma diversity			Loss of spatially restricted species	-0.0834	Drought index	1.2486
1901	Observed	Change in gamma diversity_Drought index	bnbt.us	Change in gamma diversity			Other situations	0	Drought index	1.1251
1902	Observed	Change in gamma diversity_Drought index	bnch.us	Change in gamma diversity			Loss of widespread species	-0.1335	Drought index	0.7186
1903	Observed	Change in gamma diversity_Drought index	bogong.au	Change in gamma diversity			Widespread replaced by spatially restricted species	0.0465	Drought index	0.8142
1904	Observed	Change in gamma diversity_Drought index	burrawan.au	Change in gamma diversity			Other situations	0	Drought index	2.2272
1905	Observed	Change in gamma diversity_Drought index	burren.ie	Change in gamma diversity			Loss of widespread species	-0.5108	Drought index	0.4722
1906	Observed	Change in gamma diversity_Drought index	cbgb.us	Change in gamma diversity			Loss of spatially restricted species	-0.2007	Drought index	1.1935
1907	Observed	Change in gamma diversity_Drought index	cdcr.us	Change in gamma diversity			Loss of widespread species	-0.2683	Drought index	1.2231
1908	Observed	Change in gamma diversity_Drought index	cdpt.us	Change in gamma diversity			Loss of spatially restricted species	-0.4055	Drought index	2.125
1909	Observed	Change in gamma diversity_Drought index	chilcas.ar	Change in gamma diversity			Loss of spatially restricted species	-1.0986	Drought index	1.0894
1910	Observed	Change in gamma diversity_Drought index	comp.pt	Change in gamma diversity			Loss of widespread species	-0.1382	Drought index	1.9034
1911	Observed	Change in gamma diversity_Drought index	cowi.ca	Change in gamma diversity			Loss of spatially restricted species	-0.6931	Drought index	0.3924
1912	Observed	Change in gamma diversity_Drought index	elliot.us	Change in gamma diversity			Loss of widespread species	-0.4418	Drought index	5.739
1913	Observed	Change in gamma diversity_Drought index	ethamc.au	Change in gamma diversity			Other situations	0	Drought index	11.7357
1914	Observed	Change in gamma diversity_Drought index	ethass.au	Change in gamma diversity			Gain of spatially restricted species	0.8109	Drought index	11.7357
1915	Observed	Change in gamma diversity_Drought index	frue.ch	Change in gamma diversity			Loss of widespread species	-0.1625	Drought index	0.5562
1916	Observed	Change in gamma diversity_Drought index	hall.us	Change in gamma diversity			Other situations	0	Drought index	0.9103
1917	Observed	Change in gamma diversity_Drought index	hart.us	Change in gamma diversity			Gain of spatially restricted species	0.1178	Drought index	5.3214
1918	Observed	Change in gamma diversity_Drought index	hero.uk	Change in gamma diversity			Widespread replaced by spatially restricted species	0.1398	Drought index	0.8461
1919	Observed	Change in gamma diversity_Drought index	hopl.us	Change in gamma diversity			Loss of widespread species	-0.5213	Drought index	1.1821
1920	Observed	Change in gamma diversity_Drought index	jena.de	Change in gamma diversity			Other situations	0	Drought index	1.0841
1921	Observed	Change in gamma diversity_Drought index	kbs.us	Change in gamma diversity			Loss of spatially restricted species	-0.6419	Drought index	0.9322
1922	Observed	Change in gamma diversity_Drought index	kibber.in	Change in gamma diversity			Loss of spatially restricted species	-0.0953	Drought index	1.8721
1923	Observed	Change in gamma diversity_Drought index	kidman.au	Change in gamma diversity			Gain of spatially restricted species	0.3747	Drought index	2.4653
1924	Observed	Change in gamma diversity_Drought index	kilp.fi	Change in gamma diversity			Loss of widespread species	-0.0896	Drought index	0.521
1925	Observed	Change in gamma diversity_Drought index	kiny.au	Change in gamma diversity			Loss of widespread species	-0.1054	Drought index	3.3217
1926	Observed	Change in gamma diversity_Drought index	koffler.ca	Change in gamma diversity			Loss of widespread species	-0.4418	Drought index	0.8423
1927	Observed	Change in gamma diversity_Drought index	konz.us	Change in gamma diversity			Other situations	0	Drought index	1.2785
1928	Observed	Change in gamma diversity_Drought index	lagoas.br	Change in gamma diversity			Loss of widespread species	-0.4055	Drought index	1.1472
1929	Observed	Change in gamma diversity_Drought index	lake.us	Change in gamma diversity			Loss of widespread species	-0.1823	Drought index	1.0067
1930	Observed	Change in gamma diversity_Drought index	lancaster.uk	Change in gamma diversity			Loss of spatially restricted species	-0.1671	Drought index	0.4795
1931	Observed	Change in gamma diversity_Drought index	look.us	Change in gamma diversity			Loss of spatially restricted species	-0.1823	Drought index	0.5294
1932	Observed	Change in gamma diversity_Drought index	marc.ar	Change in gamma diversity			Loss of widespread species	-0.0426	Drought index	1.1273
1933	Observed	Change in gamma diversity_Drought index	mcla.us	Change in gamma diversity			Other situations	0.087	Drought index	1.7701
1934	Observed	Change in gamma diversity_Drought index	moab.us	Change in gamma diversity			Other situations	0	Drought index	7.5159
1935	Observed	Change in gamma diversity_Drought index	msla.us	Change in gamma diversity			Loss of widespread species	-0.0392	Drought index	2.2953
1936	Observed	Change in gamma diversity_Drought index	msla_2.us	Change in gamma diversity			Gain of spatially restricted species	0.1178	Drought index	2.2953
1937	Observed	Change in gamma diversity_Drought index	msla_3.us	Change in gamma diversity			Loss of spatially restricted species	-0.077	Drought index	2.2953
1938	Observed	Change in gamma diversity_Drought index	msum.us	Change in gamma diversity			Loss of widespread species	-0.1001	Drought index	1.3042
1939	Observed	Change in gamma diversity_Drought index	mtca.au	Change in gamma diversity			Loss of spatially restricted species	-0.6931	Drought index	6.0902
1940	Observed	Change in gamma diversity_Drought index	nilla.au	Change in gamma diversity			Gain of spatially restricted species	0.2624	Drought index	1.3726
1941	Observed	Change in gamma diversity_Drought index	ping.au	Change in gamma diversity			Loss of widespread species	-0.3567	Drought index	3.3907
1942	Observed	Change in gamma diversity_Drought index	potrok.ar	Change in gamma diversity			Spatially restricted replaced by widespread species	-0.0572	Drought index	3.554
1943	Observed	Change in gamma diversity_Drought index	rook.uk	Change in gamma diversity			Widespread replaced by spatially restricted species	0.0741	Drought index	0.8461
1944	Observed	Change in gamma diversity_Drought index	saana.fi	Change in gamma diversity			Loss of spatially restricted species	-0.5188	Drought index	0.5258
1945	Observed	Change in gamma diversity_Drought index	sage.us	Change in gamma diversity			Widespread replaced by spatially restricted species	0.0408	Drought index	1.2352
1946	Observed	Change in gamma diversity_Drought index	saline.us	Change in gamma diversity			Loss of widespread species	-0.2231	Drought index	2.065
1947	Observed	Change in gamma diversity_Drought index	sedg.us	Change in gamma diversity			Loss of spatially restricted species	-1.0986	Drought index	3.2951
1948	Observed	Change in gamma diversity_Drought index	sereng.tz	Change in gamma diversity			Loss of widespread species	-0.0541	Drought index	1.7422
1949	Observed	Change in gamma diversity_Drought index	sevi.us	Change in gamma diversity			Loss of spatially restricted species	-0.1823	Drought index	7.2846
1950	Observed	Change in gamma diversity_Drought index	sgs.us	Change in gamma diversity			Spatially restricted replaced by widespread species	-0.2076	Drought index	3.0077
1951	Observed	Change in gamma diversity_Drought index	shps.us	Change in gamma diversity			Loss of spatially restricted species	-0.3429	Drought index	2.5856
1952	Observed	Change in gamma diversity_Drought index	sier.us	Change in gamma diversity			Gain of spatially restricted species	0.4055	Drought index	1.5979
1953	Observed	Change in gamma diversity_Drought index	smith.us	Change in gamma diversity			Loss of spatially restricted species	-0.1671	Drought index	1.0857
1954	Observed	Change in gamma diversity_Drought index	spin.us	Change in gamma diversity			Loss of widespread species	-0.1054	Drought index	0.8999
1955	Observed	Change in gamma diversity_Drought index	sval.no	Change in gamma diversity			Gain of spatially restricted species	0.087	Drought index	1.0355
1956	Observed	Change in gamma diversity_Drought index	temple.us	Change in gamma diversity			Loss of widespread species	-0.3567	Drought index	1.9783
1957	Observed	Change in gamma diversity_Drought index	thth.is	Change in gamma diversity			Loss of widespread species	-0.0606	Drought index	0.5467
1958	Observed	Change in gamma diversity_Drought index	tmlr.is	Change in gamma diversity			Loss of spatially restricted species	-0.0741	Drought index	0.5467
1959	Observed	Change in gamma diversity_Drought index	trel.us	Change in gamma diversity			Loss of widespread species	-0.2231	Drought index	1.0146
1960	Observed	Change in gamma diversity_Drought index	ukul.za	Change in gamma diversity			Loss of widespread species	-0.0339	Drought index	1.3649
1961	Observed	Change in gamma diversity_Drought index	unc.us	Change in gamma diversity			Loss of spatially restricted species	-0.7985	Drought index	1.0965
1962	Observed	Change in gamma diversity_Drought index	valm.ch	Change in gamma diversity			Loss of widespread species	-0.2877	Drought index	0.4719
1963	Observed	Change in gamma diversity_Drought index	veluwe.nl	Change in gamma diversity			Gain of spatially restricted species	0.1335	Drought index	0.9489
1964	Observed	Change in gamma diversity_Drought index	yarra.au	Change in gamma diversity			Loss of spatially restricted species	-0.5596	Drought index	1.6126
1965	Predicted	Change in gamma diversity_Drought index		Change in gamma diversity	-0.298	-0.1172		-0.2075	Drought index	0.3924
1966	Predicted	Change in gamma diversity_Drought index		Change in gamma diversity	-0.2924	-0.1161		-0.2045	Drought index	0.507
1967	Predicted	Change in gamma diversity_Drought index		Change in gamma diversity	-0.2871	-0.1151		-0.2016	Drought index	0.6216
1968	Predicted	Change in gamma diversity_Drought index		Change in gamma diversity	-0.2822	-0.1142		-0.1986	Drought index	0.7361
1969	Predicted	Change in gamma diversity_Drought index		Change in gamma diversity	-0.2772	-0.113		-0.1955	Drought index	0.8507
1970	Predicted	Change in gamma diversity_Drought index		Change in gamma diversity	-0.2727	-0.1119		-0.1924	Drought index	0.9653
1971	Predicted	Change in gamma diversity_Drought index		Change in gamma diversity	-0.2681	-0.1103		-0.1892	Drought index	1.0799
1972	Predicted	Change in gamma diversity_Drought index		Change in gamma diversity	-0.2635	-0.1087		-0.1861	Drought index	1.1945
1973	Predicted	Change in gamma diversity_Drought index		Change in gamma diversity	-0.2593	-0.1067		-0.1832	Drought index	1.309
1974	Predicted	Change in gamma diversity_Drought index		Change in gamma diversity	-0.2554	-0.1047		-0.1801	Drought index	1.4236
1975	Predicted	Change in gamma diversity_Drought index		Change in gamma diversity	-0.2513	-0.1027		-0.1773	Drought index	1.5382
1976	Predicted	Change in gamma diversity_Drought index		Change in gamma diversity	-0.2478	-0.1001		-0.174	Drought index	1.6528
1977	Predicted	Change in gamma diversity_Drought index		Change in gamma diversity	-0.2445	-0.0979		-0.1707	Drought index	1.7673
1978	Predicted	Change in gamma diversity_Drought index		Change in gamma diversity	-0.2413	-0.0948		-0.1676	Drought index	1.8819
1979	Predicted	Change in gamma diversity_Drought index		Change in gamma diversity	-0.2382	-0.0916		-0.1645	Drought index	1.9965
1980	Predicted	Change in gamma diversity_Drought index		Change in gamma diversity	-0.2356	-0.0884		-0.1615	Drought index	2.1111
1981	Predicted	Change in gamma diversity_Drought index		Change in gamma diversity	-0.2328	-0.0847		-0.1584	Drought index	2.2257
1982	Predicted	Change in gamma diversity_Drought index		Change in gamma diversity	-0.2305	-0.0816		-0.1556	Drought index	2.3402
1983	Predicted	Change in gamma diversity_Drought index		Change in gamma diversity	-0.2276	-0.0775		-0.1526	Drought index	2.4548
1984	Predicted	Change in gamma diversity_Drought index		Change in gamma diversity	-0.225	-0.0738		-0.1495	Drought index	2.5694
1985	Predicted	Change in gamma diversity_Drought index		Change in gamma diversity	-0.2228	-0.07		-0.1464	Drought index	2.684
1986	Predicted	Change in gamma diversity_Drought index		Change in gamma diversity	-0.221	-0.0656		-0.1431	Drought index	2.7986
1987	Predicted	Change in gamma diversity_Drought index		Change in gamma diversity	-0.2188	-0.0614		-0.1403	Drought index	2.9131
1988	Predicted	Change in gamma diversity_Drought index		Change in gamma diversity	-0.2166	-0.057		-0.1374	Drought index	3.0277
1989	Predicted	Change in gamma diversity_Drought index		Change in gamma diversity	-0.2148	-0.0524		-0.1339	Drought index	3.1423
1990	Predicted	Change in gamma diversity_Drought index		Change in gamma diversity	-0.2132	-0.0471		-0.1309	Drought index	3.2569
1991	Predicted	Change in gamma diversity_Drought index		Change in gamma diversity	-0.2123	-0.0416		-0.1279	Drought index	3.3714
1992	Predicted	Change in gamma diversity_Drought index		Change in gamma diversity	-0.2115	-0.0362		-0.1246	Drought index	3.486
1993	Predicted	Change in gamma diversity_Drought index		Change in gamma diversity	-0.2108	-0.0308		-0.1216	Drought index	3.6006
1994	Predicted	Change in gamma diversity_Drought index		Change in gamma diversity	-0.2098	-0.0256		-0.1187	Drought index	3.7152
1995	Predicted	Change in gamma diversity_Drought index		Change in gamma diversity	-0.2087	-0.0201		-0.1157	Drought index	3.8298
1996	Predicted	Change in gamma diversity_Drought index		Change in gamma diversity	-0.2078	-0.0144		-0.1126	Drought index	3.9443
1997	Predicted	Change in gamma diversity_Drought index		Change in gamma diversity	-0.2075	-0.0085		-0.1094	Drought index	4.0589
1998	Predicted	Change in gamma diversity_Drought index		Change in gamma diversity	-0.2071	-0.0025		-0.1063	Drought index	4.1735
1999	Predicted	Change in gamma diversity_Drought index		Change in gamma diversity	-0.2072	0.003		-0.1031	Drought index	4.2881
[truncated: 581 more rows]
