# Supplementary material for: Local nutrient addition drives plant diversity losses but not biotic homogenization in global grasslands
Source: Nat Commun. 2025 May 27;16:4903. doi: 10.1038/s41467-025-59166-7 (PMC12116774; doi:10.1038/s41467-025-59166-7)
Supplement: Supplementary file 4 — Source Data [file 41467_2025_59166_MOESM4_ESM.zip › source data/SFig4_data_source.csv]

	Diversity metrics	Species groups	site_code	year_trt	Diversity across scales	Data type	Values	l-95% CI	u-95% CI	Categories in ∆β	Categories in six scenarios	Number of sites
1	Shannon diversity	All species		4	∆α	Estimate across sites	-0.2027	-0.2802	-0.1269			72
2	Shannon diversity	All species		4	∆β	Estimate across sites	0.0102	-0.0423	0.0632			72
3	Shannon diversity	All species		4	∆γ	Estimate across sites	-0.1933	-0.2953	-0.0919			72
4	Shannon diversity	All species	ahth.is	4	∆α	Individual sites	0.2515			Differentiation	Gain of spatially restricted species
5	Shannon diversity	All species	amlr.is	4	∆α	Individual sites	-0.0901			Homogenization	Loss of spatially restricted species
6	Shannon diversity	All species	arch.us	4	∆α	Individual sites	-0.1166			Differentiation	Widespread replaced by spatially restricted species
7	Shannon diversity	All species	azi.cn	4	∆α	Individual sites	-0.704			Differentiation	Loss of widespread species
8	Shannon diversity	All species	azitwo.cn	4	∆α	Individual sites	-1.0455			Homogenization	Loss of spatially restricted species
9	Shannon diversity	All species	badlau.de	4	∆α	Individual sites	-0.2148			Differentiation	Loss of widespread species
10	Shannon diversity	All species	barta.us	4	∆α	Individual sites	-0.7509			Homogenization	Loss of spatially restricted species
11	Shannon diversity	All species	bayr.de	4	∆α	Individual sites	-0.0859			Homogenization	Loss of spatially restricted species
12	Shannon diversity	All species	bnbt.us	4	∆α	Individual sites	-0.2271			Homogenization	Loss of spatially restricted species
13	Shannon diversity	All species	bnch.us	4	∆α	Individual sites	-0.2196			Homogenization	Loss of spatially restricted species
14	Shannon diversity	All species	bogong.au	4	∆α	Individual sites	0.0799			Differentiation	Gain of spatially restricted species
15	Shannon diversity	All species	burrawan.au	4	∆α	Individual sites	-0.0317			Differentiation	Widespread replaced by spatially restricted species
16	Shannon diversity	All species	burren.ie	4	∆α	Individual sites	-0.8685			Homogenization	Loss of spatially restricted species
17	Shannon diversity	All species	cbgb.us	4	∆α	Individual sites	-0.2671			Differentiation	Widespread replaced by spatially restricted species
18	Shannon diversity	All species	cdcr.us	4	∆α	Individual sites	-0.5924			Differentiation	Loss of widespread species
19	Shannon diversity	All species	cdpt.us	4	∆α	Individual sites	-0.2941			Homogenization	Loss of spatially restricted species
20	Shannon diversity	All species	chilcas.ar	4	∆α	Individual sites	-0.5527			Homogenization	Loss of spatially restricted species
21	Shannon diversity	All species	comp.pt	4	∆α	Individual sites	-0.1524			Differentiation	Loss of widespread species
22	Shannon diversity	All species	cowi.ca	4	∆α	Individual sites	-0.3105			Homogenization	Loss of spatially restricted species
23	Shannon diversity	All species	elliot.us	4	∆α	Individual sites	-0.5614			Differentiation	Loss of widespread species
24	Shannon diversity	All species	ethamc.au	4	∆α	Individual sites	0.003			Differentiation	Gain of spatially restricted species
25	Shannon diversity	All species	ethass.au	4	∆α	Individual sites	0.4742			Differentiation	Gain of spatially restricted species
26	Shannon diversity	All species	frue.ch	4	∆α	Individual sites	-0.1328			Differentiation	Loss of widespread species
27	Shannon diversity	All species	hall.us	4	∆α	Individual sites	-0.5736			Homogenization	Loss of spatially restricted species
28	Shannon diversity	All species	hart.us	4	∆α	Individual sites	-0.4063			Differentiation	Loss of widespread species
29	Shannon diversity	All species	hero.uk	4	∆α	Individual sites	-0.1163			Differentiation	Widespread replaced by spatially restricted species
30	Shannon diversity	All species	hopl.us	4	∆α	Individual sites	-0.6741			Homogenization	Loss of spatially restricted species
31	Shannon diversity	All species	jena.de	4	∆α	Individual sites	0.1765			Homogenization	Spatially restricted replaced by widespread species
32	Shannon diversity	All species	kbs.us	4	∆α	Individual sites	-0.5349			Homogenization	Loss of spatially restricted species
33	Shannon diversity	All species	kibber.in	4	∆α	Individual sites	-0.3121			Homogenization	Loss of spatially restricted species
34	Shannon diversity	All species	kidman.au	4	∆α	Individual sites	0.0047			Differentiation	Gain of spatially restricted species
35	Shannon diversity	All species	kilp.fi	4	∆α	Individual sites	-0.2256			Differentiation	Loss of widespread species
36	Shannon diversity	All species	kiny.au	4	∆α	Individual sites	0.0759			Homogenization	Spatially restricted replaced by widespread species
37	Shannon diversity	All species	koffler.ca	4	∆α	Individual sites	-0.5744			Homogenization	Loss of spatially restricted species
38	Shannon diversity	All species	konz.us	4	∆α	Individual sites	-0.1567			Differentiation	Loss of widespread species
39	Shannon diversity	All species	lagoas.br	4	∆α	Individual sites	-0.6626			Homogenization	Loss of spatially restricted species
40	Shannon diversity	All species	lake.us	4	∆α	Individual sites	-0.5064			Differentiation	Loss of widespread species
41	Shannon diversity	All species	lancaster.uk	4	∆α	Individual sites	-0.074			Differentiation	Loss of widespread species
42	Shannon diversity	All species	look.us	4	∆α	Individual sites	0.0619			Homogenization	Spatially restricted replaced by widespread species
43	Shannon diversity	All species	marc.ar	4	∆α	Individual sites	0.0915			Differentiation	Gain of spatially restricted species
44	Shannon diversity	All species	mcla.us	4	∆α	Individual sites	0.0673			Homogenization	Spatially restricted replaced by widespread species
45	Shannon diversity	All species	moab.us	4	∆α	Individual sites	0.4675			Differentiation	Gain of spatially restricted species
46	Shannon diversity	All species	msla.us	4	∆α	Individual sites	-0.3308			Homogenization	Loss of spatially restricted species
47	Shannon diversity	All species	msla_2.us	4	∆α	Individual sites	-0.4239			Differentiation	Loss of widespread species
48	Shannon diversity	All species	msla_3.us	4	∆α	Individual sites	-0.3054			Homogenization	Loss of spatially restricted species
49	Shannon diversity	All species	msum.us	4	∆α	Individual sites	-0.4831			Differentiation	Loss of widespread species
50	Shannon diversity	All species	mtca.au	4	∆α	Individual sites	-0.0639			Differentiation	Widespread replaced by spatially restricted species
51	Shannon diversity	All species	nilla.au	4	∆α	Individual sites	0.5916			Differentiation	Gain of spatially restricted species
52	Shannon diversity	All species	ping.au	4	∆α	Individual sites	-0.3755			Homogenization	Loss of spatially restricted species
53	Shannon diversity	All species	potrok.ar	4	∆α	Individual sites	-0.0935			Differentiation	Loss of widespread species
54	Shannon diversity	All species	rook.uk	4	∆α	Individual sites	-0.1604			Differentiation	Loss of widespread species
55	Shannon diversity	All species	saana.fi	4	∆α	Individual sites	-0.4313			Homogenization	Loss of spatially restricted species
56	Shannon diversity	All species	sage.us	4	∆α	Individual sites	0.1546			Differentiation	Gain of spatially restricted species
57	Shannon diversity	All species	saline.us	4	∆α	Individual sites	-0.2578			Homogenization	Loss of spatially restricted species
58	Shannon diversity	All species	sedg.us	4	∆α	Individual sites	-0.3758			Homogenization	Loss of spatially restricted species
59	Shannon diversity	All species	sereng.tz	4	∆α	Individual sites	-0.1841			Differentiation	Loss of widespread species
60	Shannon diversity	All species	sevi.us	4	∆α	Individual sites	-0.3339			Homogenization	Loss of spatially restricted species
61	Shannon diversity	All species	sgs.us	4	∆α	Individual sites	0.638			Homogenization	Gain of widespread species
62	Shannon diversity	All species	shps.us	4	∆α	Individual sites	-0.3175			Differentiation	Loss of widespread species
63	Shannon diversity	All species	sier.us	4	∆α	Individual sites	0.4292			Homogenization	Gain of widespread species
64	Shannon diversity	All species	smith.us	4	∆α	Individual sites	0.0993			Homogenization	Gain of widespread species
65	Shannon diversity	All species	spin.us	4	∆α	Individual sites	-0.0774			Differentiation	Loss of widespread species
66	Shannon diversity	All species	sval.no	4	∆α	Individual sites	-0.4509			Differentiation	Loss of widespread species
67	Shannon diversity	All species	temple.us	4	∆α	Individual sites	-0.3365			Differentiation	Loss of widespread species
68	Shannon diversity	All species	thth.is	4	∆α	Individual sites	0.2611			Differentiation	Gain of spatially restricted species
69	Shannon diversity	All species	tmlr.is	4	∆α	Individual sites	-0.2992			Differentiation	Widespread replaced by spatially restricted species
70	Shannon diversity	All species	trel.us	4	∆α	Individual sites	-0.2561			Homogenization	Loss of spatially restricted species
71	Shannon diversity	All species	ukul.za	4	∆α	Individual sites	0.0403			Homogenization	Spatially restricted replaced by widespread species
72	Shannon diversity	All species	unc.us	4	∆α	Individual sites	-0.2925			Homogenization	Loss of spatially restricted species
73	Shannon diversity	All species	valm.ch	4	∆α	Individual sites	-0.3527			Homogenization	Loss of spatially restricted species
74	Shannon diversity	All species	veluwe.nl	4	∆α	Individual sites	0.0155			Differentiation	Gain of spatially restricted species
75	Shannon diversity	All species	yarra.au	4	∆α	Individual sites	-0.3446			Homogenization	Loss of spatially restricted species
76	Shannon diversity	All species	ahth.is	4	∆β	Individual sites	0.2142			Differentiation	Gain of spatially restricted species
77	Shannon diversity	All species	amlr.is	4	∆β	Individual sites	-0.0098			Homogenization	Loss of spatially restricted species
78	Shannon diversity	All species	arch.us	4	∆β	Individual sites	0.2451			Differentiation	Widespread replaced by spatially restricted species
79	Shannon diversity	All species	azi.cn	4	∆β	Individual sites	0.0234			Differentiation	Loss of widespread species
80	Shannon diversity	All species	azitwo.cn	4	∆β	Individual sites	-0.0664			Homogenization	Loss of spatially restricted species
81	Shannon diversity	All species	badlau.de	4	∆β	Individual sites	0.1498			Differentiation	Loss of widespread species
82	Shannon diversity	All species	barta.us	4	∆β	Individual sites	-0.1008			Homogenization	Loss of spatially restricted species
83	Shannon diversity	All species	bayr.de	4	∆β	Individual sites	-0.2202			Homogenization	Loss of spatially restricted species
84	Shannon diversity	All species	bnbt.us	4	∆β	Individual sites	-0.4389			Homogenization	Loss of spatially restricted species
85	Shannon diversity	All species	bnch.us	4	∆β	Individual sites	-0.0671			Homogenization	Loss of spatially restricted species
86	Shannon diversity	All species	bogong.au	4	∆β	Individual sites	0.2387			Differentiation	Gain of spatially restricted species
87	Shannon diversity	All species	burrawan.au	4	∆β	Individual sites	0.211			Differentiation	Widespread replaced by spatially restricted species
88	Shannon diversity	All species	burren.ie	4	∆β	Individual sites	-0.0304			Homogenization	Loss of spatially restricted species
89	Shannon diversity	All species	cbgb.us	4	∆β	Individual sites	0.4048			Differentiation	Widespread replaced by spatially restricted species
90	Shannon diversity	All species	cdcr.us	4	∆β	Individual sites	0.2865			Differentiation	Loss of widespread species
91	Shannon diversity	All species	cdpt.us	4	∆β	Individual sites	-0.2215			Homogenization	Loss of spatially restricted species
92	Shannon diversity	All species	chilcas.ar	4	∆β	Individual sites	-0.3791			Homogenization	Loss of spatially restricted species
93	Shannon diversity	All species	comp.pt	4	∆β	Individual sites	0.1449			Differentiation	Loss of widespread species
94	Shannon diversity	All species	cowi.ca	4	∆β	Individual sites	-0.0394			Homogenization	Loss of spatially restricted species
95	Shannon diversity	All species	elliot.us	4	∆β	Individual sites	0.3616			Differentiation	Loss of widespread species
96	Shannon diversity	All species	ethamc.au	4	∆β	Individual sites	0.1405			Differentiation	Gain of spatially restricted species
97	Shannon diversity	All species	ethass.au	4	∆β	Individual sites	0.5717			Differentiation	Gain of spatially restricted species
98	Shannon diversity	All species	frue.ch	4	∆β	Individual sites	0.0227			Differentiation	Loss of widespread species
99	Shannon diversity	All species	hall.us	4	∆β	Individual sites	-0.2246			Homogenization	Loss of spatially restricted species
100	Shannon diversity	All species	hart.us	4	∆β	Individual sites	0.0781			Differentiation	Loss of widespread species
101	Shannon diversity	All species	hero.uk	4	∆β	Individual sites	0.2537			Differentiation	Widespread replaced by spatially restricted species
102	Shannon diversity	All species	hopl.us	4	∆β	Individual sites	-0.2778			Homogenization	Loss of spatially restricted species
103	Shannon diversity	All species	jena.de	4	∆β	Individual sites	-0.1863			Homogenization	Spatially restricted replaced by widespread species
104	Shannon diversity	All species	kbs.us	4	∆β	Individual sites	-0.0404			Homogenization	Loss of spatially restricted species
105	Shannon diversity	All species	kibber.in	4	∆β	Individual sites	-0.4829			Homogenization	Loss of spatially restricted species
106	Shannon diversity	All species	kidman.au	4	∆β	Individual sites	0.3777			Differentiation	Gain of spatially restricted species
107	Shannon diversity	All species	kilp.fi	4	∆β	Individual sites	0.1312			Differentiation	Loss of widespread species
108	Shannon diversity	All species	kiny.au	4	∆β	Individual sites	-0.0902			Homogenization	Spatially restricted replaced by widespread species
109	Shannon diversity	All species	koffler.ca	4	∆β	Individual sites	-0.2168			Homogenization	Loss of spatially restricted species
110	Shannon diversity	All species	konz.us	4	∆β	Individual sites	0.1523			Differentiation	Loss of widespread species
111	Shannon diversity	All species	lagoas.br	4	∆β	Individual sites	-0.1321			Homogenization	Loss of spatially restricted species
112	Shannon diversity	All species	lake.us	4	∆β	Individual sites	0.2176			Differentiation	Loss of widespread species
113	Shannon diversity	All species	lancaster.uk	4	∆β	Individual sites	0.0119			Differentiation	Loss of widespread species
114	Shannon diversity	All species	look.us	4	∆β	Individual sites	-0.0779			Homogenization	Spatially restricted replaced by widespread species
115	Shannon diversity	All species	marc.ar	4	∆β	Individual sites	0.1301			Differentiation	Gain of spatially restricted species
116	Shannon diversity	All species	mcla.us	4	∆β	Individual sites	-0.3229			Homogenization	Spatially restricted replaced by widespread species
117	Shannon diversity	All species	moab.us	4	∆β	Individual sites	0.3246			Differentiation	Gain of spatially restricted species
118	Shannon diversity	All species	msla.us	4	∆β	Individual sites	-0.0551			Homogenization	Loss of spatially restricted species
119	Shannon diversity	All species	msla_2.us	4	∆β	Individual sites	0.2448			Differentiation	Loss of widespread species
120	Shannon diversity	All species	msla_3.us	4	∆β	Individual sites	-0.0004			Homogenization	Loss of spatially restricted species
121	Shannon diversity	All species	msum.us	4	∆β	Individual sites	0.0108			Differentiation	Loss of widespread species
122	Shannon diversity	All species	mtca.au	4	∆β	Individual sites	0.1035			Differentiation	Widespread replaced by spatially restricted species
123	Shannon diversity	All species	nilla.au	4	∆β	Individual sites	0.1241			Differentiation	Gain of spatially restricted species
124	Shannon diversity	All species	ping.au	4	∆β	Individual sites	-0.0183			Homogenization	Loss of spatially restricted species
125	Shannon diversity	All species	potrok.ar	4	∆β	Individual sites	0.0147			Differentiation	Loss of widespread species
126	Shannon diversity	All species	rook.uk	4	∆β	Individual sites	0.0064			Differentiation	Loss of widespread species
127	Shannon diversity	All species	saana.fi	4	∆β	Individual sites	-0.0218			Homogenization	Loss of spatially restricted species
128	Shannon diversity	All species	sage.us	4	∆β	Individual sites	0.0118			Differentiation	Gain of spatially restricted species
129	Shannon diversity	All species	saline.us	4	∆β	Individual sites	-0.1136			Homogenization	Loss of spatially restricted species
130	Shannon diversity	All species	sedg.us	4	∆β	Individual sites	-0.1286			Homogenization	Loss of spatially restricted species
131	Shannon diversity	All species	sereng.tz	4	∆β	Individual sites	0.0909			Differentiation	Loss of widespread species
132	Shannon diversity	All species	sevi.us	4	∆β	Individual sites	-0.0992			Homogenization	Loss of spatially restricted species
133	Shannon diversity	All species	sgs.us	4	∆β	Individual sites	-0.2572			Homogenization	Gain of widespread species
134	Shannon diversity	All species	shps.us	4	∆β	Individual sites	0.067			Differentiation	Loss of widespread species
135	Shannon diversity	All species	sier.us	4	∆β	Individual sites	-0.3148			Homogenization	Gain of widespread species
136	Shannon diversity	All species	smith.us	4	∆β	Individual sites	-0.0595			Homogenization	Gain of widespread species
137	Shannon diversity	All species	spin.us	4	∆β	Individual sites	0.0454			Differentiation	Loss of widespread species
138	Shannon diversity	All species	sval.no	4	∆β	Individual sites	0.0477			Differentiation	Loss of widespread species
139	Shannon diversity	All species	temple.us	4	∆β	Individual sites	0.2038			Differentiation	Loss of widespread species
140	Shannon diversity	All species	thth.is	4	∆β	Individual sites	0.2073			Differentiation	Gain of spatially restricted species
141	Shannon diversity	All species	tmlr.is	4	∆β	Individual sites	0.6248			Differentiation	Widespread replaced by spatially restricted species
142	Shannon diversity	All species	trel.us	4	∆β	Individual sites	-0.0522			Homogenization	Loss of spatially restricted species
143	Shannon diversity	All species	ukul.za	4	∆β	Individual sites	-0.0524			Homogenization	Spatially restricted replaced by widespread species
144	Shannon diversity	All species	unc.us	4	∆β	Individual sites	-0.4641			Homogenization	Loss of spatially restricted species
145	Shannon diversity	All species	valm.ch	4	∆β	Individual sites	-0.1844			Homogenization	Loss of spatially restricted species
146	Shannon diversity	All species	veluwe.nl	4	∆β	Individual sites	0.0694			Differentiation	Gain of spatially restricted species
147	Shannon diversity	All species	yarra.au	4	∆β	Individual sites	-0.3615			Homogenization	Loss of spatially restricted species
148	Shannon diversity	All species	ahth.is	4	∆γ	Individual sites	0.4657			Differentiation	Gain of spatially restricted species
149	Shannon diversity	All species	amlr.is	4	∆γ	Individual sites	-0.0999			Homogenization	Loss of spatially restricted species
150	Shannon diversity	All species	arch.us	4	∆γ	Individual sites	0.1284			Differentiation	Widespread replaced by spatially restricted species
151	Shannon diversity	All species	azi.cn	4	∆γ	Individual sites	-0.6806			Differentiation	Loss of widespread species
152	Shannon diversity	All species	azitwo.cn	4	∆γ	Individual sites	-1.1119			Homogenization	Loss of spatially restricted species
153	Shannon diversity	All species	badlau.de	4	∆γ	Individual sites	-0.065			Differentiation	Loss of widespread species
154	Shannon diversity	All species	barta.us	4	∆γ	Individual sites	-0.8517			Homogenization	Loss of spatially restricted species
155	Shannon diversity	All species	bayr.de	4	∆γ	Individual sites	-0.306			Homogenization	Loss of spatially restricted species
156	Shannon diversity	All species	bnbt.us	4	∆γ	Individual sites	-0.666			Homogenization	Loss of spatially restricted species
157	Shannon diversity	All species	bnch.us	4	∆γ	Individual sites	-0.2867			Homogenization	Loss of spatially restricted species
158	Shannon diversity	All species	bogong.au	4	∆γ	Individual sites	0.3186			Differentiation	Gain of spatially restricted species
159	Shannon diversity	All species	burrawan.au	4	∆γ	Individual sites	0.1793			Differentiation	Widespread replaced by spatially restricted species
160	Shannon diversity	All species	burren.ie	4	∆γ	Individual sites	-0.899			Homogenization	Loss of spatially restricted species
161	Shannon diversity	All species	cbgb.us	4	∆γ	Individual sites	0.1377			Differentiation	Widespread replaced by spatially restricted species
162	Shannon diversity	All species	cdcr.us	4	∆γ	Individual sites	-0.3059			Differentiation	Loss of widespread species
163	Shannon diversity	All species	cdpt.us	4	∆γ	Individual sites	-0.5155			Homogenization	Loss of spatially restricted species
164	Shannon diversity	All species	chilcas.ar	4	∆γ	Individual sites	-0.9319			Homogenization	Loss of spatially restricted species
165	Shannon diversity	All species	comp.pt	4	∆γ	Individual sites	-0.0076			Differentiation	Loss of widespread species
166	Shannon diversity	All species	cowi.ca	4	∆γ	Individual sites	-0.3498			Homogenization	Loss of spatially restricted species
167	Shannon diversity	All species	elliot.us	4	∆γ	Individual sites	-0.1998			Differentiation	Loss of widespread species
168	Shannon diversity	All species	ethamc.au	4	∆γ	Individual sites	0.1435			Differentiation	Gain of spatially restricted species
169	Shannon diversity	All species	ethass.au	4	∆γ	Individual sites	1.0459			Differentiation	Gain of spatially restricted species
170	Shannon diversity	All species	frue.ch	4	∆γ	Individual sites	-0.1101			Differentiation	Loss of widespread species
171	Shannon diversity	All species	hall.us	4	∆γ	Individual sites	-0.7982			Homogenization	Loss of spatially restricted species
172	Shannon diversity	All species	hart.us	4	∆γ	Individual sites	-0.3282			Differentiation	Loss of widespread species
173	Shannon diversity	All species	hero.uk	4	∆γ	Individual sites	0.1374			Differentiation	Widespread replaced by spatially restricted species
174	Shannon diversity	All species	hopl.us	4	∆γ	Individual sites	-0.9519			Homogenization	Loss of spatially restricted species
175	Shannon diversity	All species	jena.de	4	∆γ	Individual sites	-0.0098			Homogenization	Spatially restricted replaced by widespread species
176	Shannon diversity	All species	kbs.us	4	∆γ	Individual sites	-0.5753			Homogenization	Loss of spatially restricted species
177	Shannon diversity	All species	kibber.in	4	∆γ	Individual sites	-0.795			Homogenization	Loss of spatially restricted species
178	Shannon diversity	All species	kidman.au	4	∆γ	Individual sites	0.3824			Differentiation	Gain of spatially restricted species
179	Shannon diversity	All species	kilp.fi	4	∆γ	Individual sites	-0.0944			Differentiation	Loss of widespread species
180	Shannon diversity	All species	kiny.au	4	∆γ	Individual sites	-0.0143			Homogenization	Spatially restricted replaced by widespread species
181	Shannon diversity	All species	koffler.ca	4	∆γ	Individual sites	-0.7912			Homogenization	Loss of spatially restricted species
182	Shannon diversity	All species	konz.us	4	∆γ	Individual sites	-0.0044			Differentiation	Loss of widespread species
183	Shannon diversity	All species	lagoas.br	4	∆γ	Individual sites	-0.7947			Homogenization	Loss of spatially restricted species
184	Shannon diversity	All species	lake.us	4	∆γ	Individual sites	-0.2888			Differentiation	Loss of widespread species
185	Shannon diversity	All species	lancaster.uk	4	∆γ	Individual sites	-0.062			Differentiation	Loss of widespread species
186	Shannon diversity	All species	look.us	4	∆γ	Individual sites	-0.016			Homogenization	Spatially restricted replaced by widespread species
187	Shannon diversity	All species	marc.ar	4	∆γ	Individual sites	0.2216			Differentiation	Gain of spatially restricted species
188	Shannon diversity	All species	mcla.us	4	∆γ	Individual sites	-0.2555			Homogenization	Spatially restricted replaced by widespread species
189	Shannon diversity	All species	moab.us	4	∆γ	Individual sites	0.7921			Differentiation	Gain of spatially restricted species
190	Shannon diversity	All species	msla.us	4	∆γ	Individual sites	-0.3859			Homogenization	Loss of spatially restricted species
191	Shannon diversity	All species	msla_2.us	4	∆γ	Individual sites	-0.1791			Differentiation	Loss of widespread species
192	Shannon diversity	All species	msla_3.us	4	∆γ	Individual sites	-0.3058			Homogenization	Loss of spatially restricted species
193	Shannon diversity	All species	msum.us	4	∆γ	Individual sites	-0.4723			Differentiation	Loss of widespread species
194	Shannon diversity	All species	mtca.au	4	∆γ	Individual sites	0.0396			Differentiation	Widespread replaced by spatially restricted species
195	Shannon diversity	All species	nilla.au	4	∆γ	Individual sites	0.7157			Differentiation	Gain of spatially restricted species
196	Shannon diversity	All species	ping.au	4	∆γ	Individual sites	-0.3938			Homogenization	Loss of spatially restricted species
197	Shannon diversity	All species	potrok.ar	4	∆γ	Individual sites	-0.0788			Differentiation	Loss of widespread species
198	Shannon diversity	All species	rook.uk	4	∆γ	Individual sites	-0.1539			Differentiation	Loss of widespread species
199	Shannon diversity	All species	saana.fi	4	∆γ	Individual sites	-0.4531			Homogenization	Loss of spatially restricted species
200	Shannon diversity	All species	sage.us	4	∆γ	Individual sites	0.1663			Differentiation	Gain of spatially restricted species
201	Shannon diversity	All species	saline.us	4	∆γ	Individual sites	-0.3714			Homogenization	Loss of spatially restricted species
202	Shannon diversity	All species	sedg.us	4	∆γ	Individual sites	-0.5044			Homogenization	Loss of spatially restricted species
203	Shannon diversity	All species	sereng.tz	4	∆γ	Individual sites	-0.0931			Differentiation	Loss of widespread species
204	Shannon diversity	All species	sevi.us	4	∆γ	Individual sites	-0.4331			Homogenization	Loss of spatially restricted species
205	Shannon diversity	All species	sgs.us	4	∆γ	Individual sites	0.3809			Homogenization	Gain of widespread species
206	Shannon diversity	All species	shps.us	4	∆γ	Individual sites	-0.2505			Differentiation	Loss of widespread species
207	Shannon diversity	All species	sier.us	4	∆γ	Individual sites	0.1143			Homogenization	Gain of widespread species
208	Shannon diversity	All species	smith.us	4	∆γ	Individual sites	0.0398			Homogenization	Gain of widespread species
209	Shannon diversity	All species	spin.us	4	∆γ	Individual sites	-0.032			Differentiation	Loss of widespread species
210	Shannon diversity	All species	sval.no	4	∆γ	Individual sites	-0.4032			Differentiation	Loss of widespread species
211	Shannon diversity	All species	temple.us	4	∆γ	Individual sites	-0.1327			Differentiation	Loss of widespread species
212	Shannon diversity	All species	thth.is	4	∆γ	Individual sites	0.4684			Differentiation	Gain of spatially restricted species
213	Shannon diversity	All species	tmlr.is	4	∆γ	Individual sites	0.3256			Differentiation	Widespread replaced by spatially restricted species
214	Shannon diversity	All species	trel.us	4	∆γ	Individual sites	-0.3083			Homogenization	Loss of spatially restricted species
215	Shannon diversity	All species	ukul.za	4	∆γ	Individual sites	-0.0121			Homogenization	Spatially restricted replaced by widespread species
216	Shannon diversity	All species	unc.us	4	∆γ	Individual sites	-0.7566			Homogenization	Loss of spatially restricted species
217	Shannon diversity	All species	valm.ch	4	∆γ	Individual sites	-0.5371			Homogenization	Loss of spatially restricted species
218	Shannon diversity	All species	veluwe.nl	4	∆γ	Individual sites	0.0849			Differentiation	Gain of spatially restricted species
219	Shannon diversity	All species	yarra.au	4	∆γ	Individual sites	-0.7061			Homogenization	Loss of spatially restricted species
220	Simpson diversity	All species		4	∆α	Estimate across sites	-0.1833	-0.2611	-0.1062			72
221	Simpson diversity	All species		4	∆β	Estimate across sites	0.0083	-0.0599	0.0767			72
222	Simpson diversity	All species		4	∆γ	Estimate across sites	-0.1768	-0.2896	-0.0616			72
223	Simpson diversity	All species	ahth.is	4	∆α	Individual sites	0.1618			Differentiation	Gain of spatially restricted species
224	Simpson diversity	All species	amlr.is	4	∆α	Individual sites	0.0177			Differentiation	Gain of spatially restricted species
225	Simpson diversity	All species	arch.us	4	∆α	Individual sites	-0.0071			Differentiation	Widespread replaced by spatially restricted species
226	Simpson diversity	All species	azi.cn	4	∆α	Individual sites	-0.8648			Homogenization	Loss of spatially restricted species
227	Simpson diversity	All species	azitwo.cn	4	∆α	Individual sites	-1.0008			Homogenization	Loss of spatially restricted species
228	Simpson diversity	All species	badlau.de	4	∆α	Individual sites	-0.2979			Differentiation	Widespread replaced by spatially restricted species
229	Simpson diversity	All species	barta.us	4	∆α	Individual sites	-0.9016			Homogenization	Loss of spatially restricted species
230	Simpson diversity	All species	bayr.de	4	∆α	Individual sites	-0.0875			Homogenization	Loss of spatially restricted species
231	Simpson diversity	All species	bnbt.us	4	∆α	Individual sites	-0.2688			Homogenization	Loss of spatially restricted species
232	Simpson diversity	All species	bnch.us	4	∆α	Individual sites	-0.2536			Homogenization	Loss of spatially restricted species
233	Simpson diversity	All species	bogong.au	4	∆α	Individual sites	0.1216			Differentiation	Gain of spatially restricted species
234	Simpson diversity	All species	burrawan.au	4	∆α	Individual sites	0.0963			Differentiation	Gain of spatially restricted species
235	Simpson diversity	All species	burren.ie	4	∆α	Individual sites	-0.8001			Homogenization	Loss of spatially restricted species
236	Simpson diversity	All species	cbgb.us	4	∆α	Individual sites	-0.2531			Differentiation	Widespread replaced by spatially restricted species
237	Simpson diversity	All species	cdcr.us	4	∆α	Individual sites	-0.4286			Differentiation	Loss of widespread species
238	Simpson diversity	All species	cdpt.us	4	∆α	Individual sites	-0.3132			Homogenization	Loss of spatially restricted species
239	Simpson diversity	All species	chilcas.ar	4	∆α	Individual sites	-0.4981			Homogenization	Loss of spatially restricted species
240	Simpson diversity	All species	comp.pt	4	∆α	Individual sites	-0.1161			Differentiation	Widespread replaced by spatially restricted species
241	Simpson diversity	All species	cowi.ca	4	∆α	Individual sites	-0.1606			Homogenization	Loss of spatially restricted species
242	Simpson diversity	All species	elliot.us	4	∆α	Individual sites	-0.4808			Differentiation	Loss of widespread species
243	Simpson diversity	All species	ethamc.au	4	∆α	Individual sites	-0.0063			Differentiation	Widespread replaced by spatially restricted species
244	Simpson diversity	All species	ethass.au	4	∆α	Individual sites	0.4125			Differentiation	Gain of spatially restricted species
245	Simpson diversity	All species	frue.ch	4	∆α	Individual sites	-0.0167			Differentiation	Loss of widespread species
246	Simpson diversity	All species	hall.us	4	∆α	Individual sites	-0.6046			Homogenization	Loss of spatially restricted species
247	Simpson diversity	All species	hart.us	4	∆α	Individual sites	-0.4625			Differentiation	Loss of widespread species
248	Simpson diversity	All species	hero.uk	4	∆α	Individual sites	-0.2197			Differentiation	Widespread replaced by spatially restricted species
249	Simpson diversity	All species	hopl.us	4	∆α	Individual sites	-0.539			Homogenization	Loss of spatially restricted species
250	Simpson diversity	All species	jena.de	4	∆α	Individual sites	0.2068			Homogenization	Spatially restricted replaced by widespread species
251	Simpson diversity	All species	kbs.us	4	∆α	Individual sites	-0.4307			Homogenization	Loss of spatially restricted species
252	Simpson diversity	All species	kibber.in	4	∆α	Individual sites	-0.3116			Homogenization	Loss of spatially restricted species
253	Simpson diversity	All species	kidman.au	4	∆α	Individual sites	-0.0843			Differentiation	Widespread replaced by spatially restricted species
254	Simpson diversity	All species	kilp.fi	4	∆α	Individual sites	-0.1556			Differentiation	Widespread replaced by spatially restricted species
255	Simpson diversity	All species	kiny.au	4	∆α	Individual sites	0.1664			Homogenization	Gain of widespread species
256	Simpson diversity	All species	koffler.ca	4	∆α	Individual sites	-0.5331			Homogenization	Loss of spatially restricted species
257	Simpson diversity	All species	konz.us	4	∆α	Individual sites	-0.2145			Differentiation	Loss of widespread species
258	Simpson diversity	All species	lagoas.br	4	∆α	Individual sites	-0.6128			Homogenization	Loss of spatially restricted species
259	Simpson diversity	All species	lake.us	4	∆α	Individual sites	-0.5019			Differentiation	Loss of widespread species
260	Simpson diversity	All species	lancaster.uk	4	∆α	Individual sites	-0.0873			Homogenization	Loss of spatially restricted species
261	Simpson diversity	All species	look.us	4	∆α	Individual sites	0.0382			Differentiation	Gain of spatially restricted species
262	Simpson diversity	All species	marc.ar	4	∆α	Individual sites	0.1406			Differentiation	Gain of spatially restricted species
263	Simpson diversity	All species	mcla.us	4	∆α	Individual sites	0.0276			Homogenization	Spatially restricted replaced by widespread species
264	Simpson diversity	All species	moab.us	4	∆α	Individual sites	0.3914			Differentiation	Gain of spatially restricted species
265	Simpson diversity	All species	msla.us	4	∆α	Individual sites	-0.2668			Homogenization	Loss of spatially restricted species
266	Simpson diversity	All species	msla_2.us	4	∆α	Individual sites	-0.5166			Differentiation	Loss of widespread species
267	Simpson diversity	All species	msla_3.us	4	∆α	Individual sites	-0.3596			Differentiation	Loss of widespread species
268	Simpson diversity	All species	msum.us	4	∆α	Individual sites	-0.4408			Homogenization	Loss of spatially restricted species
269	Simpson diversity	All species	mtca.au	4	∆α	Individual sites	0.1658			Differentiation	Gain of spatially restricted species
270	Simpson diversity	All species	nilla.au	4	∆α	Individual sites	0.6162			Differentiation	Gain of spatially restricted species
271	Simpson diversity	All species	ping.au	4	∆α	Individual sites	-0.2349			Differentiation	Loss of widespread species
272	Simpson diversity	All species	potrok.ar	4	∆α	Individual sites	-0.0526			Differentiation	Loss of widespread species
273	Simpson diversity	All species	rook.uk	4	∆α	Individual sites	-0.1111			Homogenization	Loss of spatially restricted species
274	Simpson diversity	All species	saana.fi	4	∆α	Individual sites	-0.4163			Homogenization	Loss of spatially restricted species
275	Simpson diversity	All species	sage.us	4	∆α	Individual sites	0.2091			Homogenization	Gain of widespread species
276	Simpson diversity	All species	saline.us	4	∆α	Individual sites	-0.2747			Homogenization	Loss of spatially restricted species
277	Simpson diversity	All species	sedg.us	4	∆α	Individual sites	-0.3193			Homogenization	Loss of spatially restricted species
278	Simpson diversity	All species	sereng.tz	4	∆α	Individual sites	-0.2275			Differentiation	Loss of widespread species
279	Simpson diversity	All species	sevi.us	4	∆α	Individual sites	-0.4274			Differentiation	Loss of widespread species
280	Simpson diversity	All species	sgs.us	4	∆α	Individual sites	0.679			Homogenization	Gain of widespread species
281	Simpson diversity	All species	shps.us	4	∆α	Individual sites	-0.0031			Differentiation	Widespread replaced by spatially restricted species
282	Simpson diversity	All species	sier.us	4	∆α	Individual sites	0.3901			Homogenization	Spatially restricted replaced by widespread species
283	Simpson diversity	All species	smith.us	4	∆α	Individual sites	0.0882			Homogenization	Gain of widespread species
284	Simpson diversity	All species	spin.us	4	∆α	Individual sites	-0.0923			Differentiation	Loss of widespread species
285	Simpson diversity	All species	sval.no	4	∆α	Individual sites	-0.5747			Homogenization	Loss of spatially restricted species
286	Simpson diversity	All species	temple.us	4	∆α	Individual sites	-0.3179			Differentiation	Loss of widespread species
287	Simpson diversity	All species	thth.is	4	∆α	Individual sites	0.3258			Differentiation	Gain of spatially restricted species
288	Simpson diversity	All species	tmlr.is	4	∆α	Individual sites	-0.4579			Differentiation	Widespread replaced by spatially restricted species
289	Simpson diversity	All species	trel.us	4	∆α	Individual sites	-0.3011			Homogenization	Loss of spatially restricted species
290	Simpson diversity	All species	ukul.za	4	∆α	Individual sites	0.1379			Homogenization	Gain of widespread species
291	Simpson diversity	All species	unc.us	4	∆α	Individual sites	-0.0575			Homogenization	Loss of spatially restricted species
292	Simpson diversity	All species	valm.ch	4	∆α	Individual sites	-0.2411			Homogenization	Loss of spatially restricted species
293	Simpson diversity	All species	veluwe.nl	4	∆α	Individual sites	-0.0788			Differentiation	Widespread replaced by spatially restricted species
294	Simpson diversity	All species	yarra.au	4	∆α	Individual sites	-0.3197			Homogenization	Loss of spatially restricted species
295	Simpson diversity	All species	ahth.is	4	∆β	Individual sites	0.2725			Differentiation	Gain of spatially restricted species
296	Simpson diversity	All species	amlr.is	4	∆β	Individual sites	0.1233			Differentiation	Gain of spatially restricted species
297	Simpson diversity	All species	arch.us	4	∆β	Individual sites	0.3613			Differentiation	Widespread replaced by spatially restricted species
298	Simpson diversity	All species	azi.cn	4	∆β	Individual sites	-0.0342			Homogenization	Loss of spatially restricted species
299	Simpson diversity	All species	azitwo.cn	4	∆β	Individual sites	-0.109			Homogenization	Loss of spatially restricted species
300	Simpson diversity	All species	badlau.de	4	∆β	Individual sites	0.3505			Differentiation	Widespread replaced by spatially restricted species
301	Simpson diversity	All species	barta.us	4	∆β	Individual sites	-0.2194			Homogenization	Loss of spatially restricted species
302	Simpson diversity	All species	bayr.de	4	∆β	Individual sites	-0.0577			Homogenization	Loss of spatially restricted species
303	Simpson diversity	All species	bnbt.us	4	∆β	Individual sites	-0.4985			Homogenization	Loss of spatially restricted species
304	Simpson diversity	All species	bnch.us	4	∆β	Individual sites	-0.1176			Homogenization	Loss of spatially restricted species
305	Simpson diversity	All species	bogong.au	4	∆β	Individual sites	0.3343			Differentiation	Gain of spatially restricted species
306	Simpson diversity	All species	burrawan.au	4	∆β	Individual sites	0.2723			Differentiation	Gain of spatially restricted species
307	Simpson diversity	All species	burren.ie	4	∆β	Individual sites	-0.2719			Homogenization	Loss of spatially restricted species
308	Simpson diversity	All species	cbgb.us	4	∆β	Individual sites	0.7381			Differentiation	Widespread replaced by spatially restricted species
309	Simpson diversity	All species	cdcr.us	4	∆β	Individual sites	0.1615			Differentiation	Loss of widespread species
310	Simpson diversity	All species	cdpt.us	4	∆β	Individual sites	-0.2399			Homogenization	Loss of spatially restricted species
311	Simpson diversity	All species	chilcas.ar	4	∆β	Individual sites	-0.0007			Homogenization	Loss of spatially restricted species
312	Simpson diversity	All species	comp.pt	4	∆β	Individual sites	0.1671			Differentiation	Widespread replaced by spatially restricted species
313	Simpson diversity	All species	cowi.ca	4	∆β	Individual sites	-0.0046			Homogenization	Loss of spatially restricted species
314	Simpson diversity	All species	elliot.us	4	∆β	Individual sites	0.4033			Differentiation	Loss of widespread species
315	Simpson diversity	All species	ethamc.au	4	∆β	Individual sites	0.0244			Differentiation	Widespread replaced by spatially restricted species
316	Simpson diversity	All species	ethass.au	4	∆β	Individual sites	0.5406			Differentiation	Gain of spatially restricted species
317	Simpson diversity	All species	frue.ch	4	∆β	Individual sites	0.0051			Differentiation	Loss of widespread species
318	Simpson diversity	All species	hall.us	4	∆β	Individual sites	-0.194			Homogenization	Loss of spatially restricted species
319	Simpson diversity	All species	hart.us	4	∆β	Individual sites	0.0183			Differentiation	Loss of widespread species
320	Simpson diversity	All species	hero.uk	4	∆β	Individual sites	0.2364			Differentiation	Widespread replaced by spatially restricted species
321	Simpson diversity	All species	hopl.us	4	∆β	Individual sites	-0.417			Homogenization	Loss of spatially restricted species
322	Simpson diversity	All species	jena.de	4	∆β	Individual sites	-0.4265			Homogenization	Spatially restricted replaced by widespread species
323	Simpson diversity	All species	kbs.us	4	∆β	Individual sites	-0.0648			Homogenization	Loss of spatially restricted species
324	Simpson diversity	All species	kibber.in	4	∆β	Individual sites	-0.6644			Homogenization	Loss of spatially restricted species
325	Simpson diversity	All species	kidman.au	4	∆β	Individual sites	0.5386			Differentiation	Widespread replaced by spatially restricted species
326	Simpson diversity	All species	kilp.fi	4	∆β	Individual sites	0.2292			Differentiation	Widespread replaced by spatially restricted species
327	Simpson diversity	All species	kiny.au	4	∆β	Individual sites	-0.099			Homogenization	Gain of widespread species
328	Simpson diversity	All species	koffler.ca	4	∆β	Individual sites	-0.4029			Homogenization	Loss of spatially restricted species
329	Simpson diversity	All species	konz.us	4	∆β	Individual sites	0.1736			Differentiation	Loss of widespread species
330	Simpson diversity	All species	lagoas.br	4	∆β	Individual sites	-0.1859			Homogenization	Loss of spatially restricted species
331	Simpson diversity	All species	lake.us	4	∆β	Individual sites	0.2378			Differentiation	Loss of widespread species
332	Simpson diversity	All species	lancaster.uk	4	∆β	Individual sites	-0.0281			Homogenization	Loss of spatially restricted species
333	Simpson diversity	All species	look.us	4	∆β	Individual sites	0.0311			Differentiation	Gain of spatially restricted species
334	Simpson diversity	All species	marc.ar	4	∆β	Individual sites	0.2156			Differentiation	Gain of spatially restricted species
335	Simpson diversity	All species	mcla.us	4	∆β	Individual sites	-0.4959			Homogenization	Spatially restricted replaced by widespread species
336	Simpson diversity	All species	moab.us	4	∆β	Individual sites	0.5362			Differentiation	Gain of spatially restricted species
337	Simpson diversity	All species	msla.us	4	∆β	Individual sites	-0.1387			Homogenization	Loss of spatially restricted species
338	Simpson diversity	All species	msla_2.us	4	∆β	Individual sites	0.3091			Differentiation	Loss of widespread species
339	Simpson diversity	All species	msla_3.us	4	∆β	Individual sites	0.0721			Differentiation	Loss of widespread species
340	Simpson diversity	All species	msum.us	4	∆β	Individual sites	-0.0253			Homogenization	Loss of spatially restricted species
341	Simpson diversity	All species	mtca.au	4	∆β	Individual sites	0.248			Differentiation	Gain of spatially restricted species
342	Simpson diversity	All species	nilla.au	4	∆β	Individual sites	0.2774			Differentiation	Gain of spatially restricted species
343	Simpson diversity	All species	ping.au	4	∆β	Individual sites	0.0203			Differentiation	Loss of widespread species
344	Simpson diversity	All species	potrok.ar	4	∆β	Individual sites	0.0359			Differentiation	Loss of widespread species
345	Simpson diversity	All species	rook.uk	4	∆β	Individual sites	-0.0852			Homogenization	Loss of spatially restricted species
346	Simpson diversity	All species	saana.fi	4	∆β	Individual sites	-0.001			Homogenization	Loss of spatially restricted species
347	Simpson diversity	All species	sage.us	4	∆β	Individual sites	-0.0761			Homogenization	Gain of widespread species
348	Simpson diversity	All species	saline.us	4	∆β	Individual sites	-0.4663			Homogenization	Loss of spatially restricted species
349	Simpson diversity	All species	sedg.us	4	∆β	Individual sites	-0.0792			Homogenization	Loss of spatially restricted species
350	Simpson diversity	All species	sereng.tz	4	∆β	Individual sites	0.1116			Differentiation	Loss of widespread species
351	Simpson diversity	All species	sevi.us	4	∆β	Individual sites	0.0166			Differentiation	Loss of widespread species
352	Simpson diversity	All species	sgs.us	4	∆β	Individual sites	-0.2492			Homogenization	Gain of widespread species
353	Simpson diversity	All species	shps.us	4	∆β	Individual sites	0.1365			Differentiation	Widespread replaced by spatially restricted species
354	Simpson diversity	All species	sier.us	4	∆β	Individual sites	-0.4657			Homogenization	Spatially restricted replaced by widespread species
355	Simpson diversity	All species	smith.us	4	∆β	Individual sites	-0.0821			Homogenization	Gain of widespread species
356	Simpson diversity	All species	spin.us	4	∆β	Individual sites	0.004			Differentiation	Loss of widespread species
357	Simpson diversity	All species	sval.no	4	∆β	Individual sites	-0.0452			Homogenization	Loss of spatially restricted species
358	Simpson diversity	All species	temple.us	4	∆β	Individual sites	0.1353			Differentiation	Loss of widespread species
359	Simpson diversity	All species	thth.is	4	∆β	Individual sites	0.0425			Differentiation	Gain of spatially restricted species
360	Simpson diversity	All species	tmlr.is	4	∆β	Individual sites	0.6823			Differentiation	Widespread replaced by spatially restricted species
361	Simpson diversity	All species	trel.us	4	∆β	Individual sites	-0.0498			Homogenization	Loss of spatially restricted species
362	Simpson diversity	All species	ukul.za	4	∆β	Individual sites	-0.1083			Homogenization	Gain of widespread species
363	Simpson diversity	All species	unc.us	4	∆β	Individual sites	-0.4604			Homogenization	Loss of spatially restricted species
364	Simpson diversity	All species	valm.ch	4	∆β	Individual sites	-0.4164			Homogenization	Loss of spatially restricted species
365	Simpson diversity	All species	veluwe.nl	4	∆β	Individual sites	0.0874			Differentiation	Widespread replaced by spatially restricted species
366	Simpson diversity	All species	yarra.au	4	∆β	Individual sites	-0.2894			Homogenization	Loss of spatially restricted species
367	Simpson diversity	All species	ahth.is	4	∆γ	Individual sites	0.4343			Differentiation	Gain of spatially restricted species
368	Simpson diversity	All species	amlr.is	4	∆γ	Individual sites	0.141			Differentiation	Gain of spatially restricted species
369	Simpson diversity	All species	arch.us	4	∆γ	Individual sites	0.3543			Differentiation	Widespread replaced by spatially restricted species
370	Simpson diversity	All species	azi.cn	4	∆γ	Individual sites	-0.899			Homogenization	Loss of spatially restricted species
371	Simpson diversity	All species	azitwo.cn	4	∆γ	Individual sites	-1.1098			Homogenization	Loss of spatially restricted species
372	Simpson diversity	All species	badlau.de	4	∆γ	Individual sites	0.0526			Differentiation	Widespread replaced by spatially restricted species
373	Simpson diversity	All species	barta.us	4	∆γ	Individual sites	-1.121			Homogenization	Loss of spatially restricted species
374	Simpson diversity	All species	bayr.de	4	∆γ	Individual sites	-0.1451			Homogenization	Loss of spatially restricted species
375	Simpson diversity	All species	bnbt.us	4	∆γ	Individual sites	-0.7673			Homogenization	Loss of spatially restricted species
376	Simpson diversity	All species	bnch.us	4	∆γ	Individual sites	-0.3713			Homogenization	Loss of spatially restricted species
377	Simpson diversity	All species	bogong.au	4	∆γ	Individual sites	0.4559			Differentiation	Gain of spatially restricted species
378	Simpson diversity	All species	burrawan.au	4	∆γ	Individual sites	0.3686			Differentiation	Gain of spatially restricted species
379	Simpson diversity	All species	burren.ie	4	∆γ	Individual sites	-1.0719			Homogenization	Loss of spatially restricted species
380	Simpson diversity	All species	cbgb.us	4	∆γ	Individual sites	0.485			Differentiation	Widespread replaced by spatially restricted species
381	Simpson diversity	All species	cdcr.us	4	∆γ	Individual sites	-0.267			Differentiation	Loss of widespread species
382	Simpson diversity	All species	cdpt.us	4	∆γ	Individual sites	-0.5532			Homogenization	Loss of spatially restricted species
383	Simpson diversity	All species	chilcas.ar	4	∆γ	Individual sites	-0.4988			Homogenization	Loss of spatially restricted species
384	Simpson diversity	All species	comp.pt	4	∆γ	Individual sites	0.051			Differentiation	Widespread replaced by spatially restricted species
385	Simpson diversity	All species	cowi.ca	4	∆γ	Individual sites	-0.1652			Homogenization	Loss of spatially restricted species
386	Simpson diversity	All species	elliot.us	4	∆γ	Individual sites	-0.0775			Differentiation	Loss of widespread species
387	Simpson diversity	All species	ethamc.au	4	∆γ	Individual sites	0.0182			Differentiation	Widespread replaced by spatially restricted species
388	Simpson diversity	All species	ethass.au	4	∆γ	Individual sites	0.9531			Differentiation	Gain of spatially restricted species
389	Simpson diversity	All species	frue.ch	4	∆γ	Individual sites	-0.0115			Differentiation	Loss of widespread species
390	Simpson diversity	All species	hall.us	4	∆γ	Individual sites	-0.7986			Homogenization	Loss of spatially restricted species
391	Simpson diversity	All species	hart.us	4	∆γ	Individual sites	-0.4442			Differentiation	Loss of widespread species
392	Simpson diversity	All species	hero.uk	4	∆γ	Individual sites	0.0167			Differentiation	Widespread replaced by spatially restricted species
393	Simpson diversity	All species	hopl.us	4	∆γ	Individual sites	-0.956			Homogenization	Loss of spatially restricted species
394	Simpson diversity	All species	jena.de	4	∆γ	Individual sites	-0.2196			Homogenization	Spatially restricted replaced by widespread species
395	Simpson diversity	All species	kbs.us	4	∆γ	Individual sites	-0.4955			Homogenization	Loss of spatially restricted species
396	Simpson diversity	All species	kibber.in	4	∆γ	Individual sites	-0.976			Homogenization	Loss of spatially restricted species
397	Simpson diversity	All species	kidman.au	4	∆γ	Individual sites	0.4542			Differentiation	Widespread replaced by spatially restricted species
398	Simpson diversity	All species	kilp.fi	4	∆γ	Individual sites	0.0736			Differentiation	Widespread replaced by spatially restricted species
399	Simpson diversity	All species	kiny.au	4	∆γ	Individual sites	0.0674			Homogenization	Gain of widespread species
400	Simpson diversity	All species	koffler.ca	4	∆γ	Individual sites	-0.9361			Homogenization	Loss of spatially restricted species
401	Simpson diversity	All species	konz.us	4	∆γ	Individual sites	-0.0409			Differentiation	Loss of widespread species
402	Simpson diversity	All species	lagoas.br	4	∆γ	Individual sites	-0.7987			Homogenization	Loss of spatially restricted species
403	Simpson diversity	All species	lake.us	4	∆γ	Individual sites	-0.2642			Differentiation	Loss of widespread species
404	Simpson diversity	All species	lancaster.uk	4	∆γ	Individual sites	-0.1154			Homogenization	Loss of spatially restricted species
405	Simpson diversity	All species	look.us	4	∆γ	Individual sites	0.0693			Differentiation	Gain of spatially restricted species
406	Simpson diversity	All species	marc.ar	4	∆γ	Individual sites	0.3562			Differentiation	Gain of spatially restricted species
407	Simpson diversity	All species	mcla.us	4	∆γ	Individual sites	-0.4683			Homogenization	Spatially restricted replaced by widespread species
408	Simpson diversity	All species	moab.us	4	∆γ	Individual sites	0.9277			Differentiation	Gain of spatially restricted species
409	Simpson diversity	All species	msla.us	4	∆γ	Individual sites	-0.4055			Homogenization	Loss of spatially restricted species
410	Simpson diversity	All species	msla_2.us	4	∆γ	Individual sites	-0.2075			Differentiation	Loss of widespread species
411	Simpson diversity	All species	msla_3.us	4	∆γ	Individual sites	-0.2875			Differentiation	Loss of widespread species
412	Simpson diversity	All species	msum.us	4	∆γ	Individual sites	-0.4662			Homogenization	Loss of spatially restricted species
413	Simpson diversity	All species	mtca.au	4	∆γ	Individual sites	0.4138			Differentiation	Gain of spatially restricted species
414	Simpson diversity	All species	nilla.au	4	∆γ	Individual sites	0.8936			Differentiation	Gain of spatially restricted species
415	Simpson diversity	All species	ping.au	4	∆γ	Individual sites	-0.2146			Differentiation	Loss of widespread species
416	Simpson diversity	All species	potrok.ar	4	∆γ	Individual sites	-0.0166			Differentiation	Loss of widespread species
417	Simpson diversity	All species	rook.uk	4	∆γ	Individual sites	-0.1963			Homogenization	Loss of spatially restricted species
418	Simpson diversity	All species	saana.fi	4	∆γ	Individual sites	-0.4173			Homogenization	Loss of spatially restricted species
419	Simpson diversity	All species	sage.us	4	∆γ	Individual sites	0.133			Homogenization	Gain of widespread species
420	Simpson diversity	All species	saline.us	4	∆γ	Individual sites	-0.741			Homogenization	Loss of spatially restricted species
421	Simpson diversity	All species	sedg.us	4	∆γ	Individual sites	-0.3985			Homogenization	Loss of spatially restricted species
422	Simpson diversity	All species	sereng.tz	4	∆γ	Individual sites	-0.1159			Differentiation	Loss of widespread species
423	Simpson diversity	All species	sevi.us	4	∆γ	Individual sites	-0.4108			Differentiation	Loss of widespread species
424	Simpson diversity	All species	sgs.us	4	∆γ	Individual sites	0.4298			Homogenization	Gain of widespread species
425	Simpson diversity	All species	shps.us	4	∆γ	Individual sites	0.1334			Differentiation	Widespread replaced by spatially restricted species
426	Simpson diversity	All species	sier.us	4	∆γ	Individual sites	-0.0756			Homogenization	Spatially restricted replaced by widespread species
427	Simpson diversity	All species	smith.us	4	∆γ	Individual sites	0.0061			Homogenization	Gain of widespread species
428	Simpson diversity	All species	spin.us	4	∆γ	Individual sites	-0.0883			Differentiation	Loss of widespread species
429	Simpson diversity	All species	sval.no	4	∆γ	Individual sites	-0.6199			Homogenization	Loss of spatially restricted species
430	Simpson diversity	All species	temple.us	4	∆γ	Individual sites	-0.1826			Differentiation	Loss of widespread species
431	Simpson diversity	All species	thth.is	4	∆γ	Individual sites	0.3683			Differentiation	Gain of spatially restricted species
432	Simpson diversity	All species	tmlr.is	4	∆γ	Individual sites	0.2244			Differentiation	Widespread replaced by spatially restricted species
433	Simpson diversity	All species	trel.us	4	∆γ	Individual sites	-0.3509			Homogenization	Loss of spatially restricted species
434	Simpson diversity	All species	ukul.za	4	∆γ	Individual sites	0.0296			Homogenization	Gain of widespread species
435	Simpson diversity	All species	unc.us	4	∆γ	Individual sites	-0.5179			Homogenization	Loss of spatially restricted species
436	Simpson diversity	All species	valm.ch	4	∆γ	Individual sites	-0.6575			Homogenization	Loss of spatially restricted species
437	Simpson diversity	All species	veluwe.nl	4	∆γ	Individual sites	0.0086			Differentiation	Widespread replaced by spatially restricted species
438	Simpson diversity	All species	yarra.au	4	∆γ	Individual sites	-0.6091			Homogenization	Loss of spatially restricted species
