# Supplementary material for: Local nutrient addition drives plant diversity losses but not biotic homogenization in global grasslands
Source: Nat Commun. 2025 May 27;16:4903. doi: 10.1038/s41467-025-59166-7 (PMC12116774; doi:10.1038/s41467-025-59166-7)
Supplement: Supplementary file 4 — Source Data [file 41467_2025_59166_MOESM4_ESM.zip › source data/SFig5_data_source.csv]

	Diversity metrics	Species groups	site_code	year_trt	Diversity across scales	Data type	Values	l-95% CI	u-95% CI	Categories in ∆β	Categories in six scenarios	Number of sites
1	Species richness	All species		14	∆α	Estimate across sites	-0.3356	-0.4927	-0.1802			14
2	Species richness	All species		14	∆β	Estimate across sites	0.0459	-0.0717	0.1676			14
3	Species richness	All species		14	∆γ	Estimate across sites	-0.2874	-0.4301	-0.1402			14
4	Species richness	All species	bnch.us	14	∆α	Individual sites	-0.0744			Homogenization	Loss of spatially restricted species
5	Species richness	All species	bogong.au	14	∆α	Individual sites	-0.4295			Differentiation	Loss of widespread species
6	Species richness	All species	cdcr.us	14	∆α	Individual sites	-0.3699			Homogenization	Loss of spatially restricted species
7	Species richness	All species	cdpt.us	14	∆α	Individual sites	-0.5384			Homogenization	Loss of spatially restricted species
8	Species richness	All species	cowi.ca	14	∆α	Individual sites	-0.5365			Homogenization	Loss of spatially restricted species
9	Species richness	All species	elliot.us	14	∆α	Individual sites	-0.5014			Differentiation	Loss of widespread species
10	Species richness	All species	hero.uk	14	∆α	Individual sites	0.029			Homogenization	Spatially restricted replaced by widespread species
11	Species richness	All species	kiny.au	14	∆α	Individual sites	-0.6529			Differentiation	Loss of widespread species
12	Species richness	All species	konz.us	14	∆α	Individual sites	-0.3403			Differentiation	Loss of widespread species
13	Species richness	All species	look.us	14	∆α	Individual sites	-0.0393			Homogenization	Loss of spatially restricted species
14	Species richness	All species	sevi.us	14	∆α	Individual sites	-0.3662			Homogenization	Loss of spatially restricted species
15	Species richness	All species	sgs.us	14	∆α	Individual sites	-0.1858			Differentiation	Other situations
16	Species richness	All species	spin.us	14	∆α	Individual sites	-0.5469			Differentiation	Loss of widespread species
17	Species richness	All species	temple.us	14	∆α	Individual sites	-0.1352			Homogenization	Loss of spatially restricted species
18	Species richness	All species	bnch.us	14	∆β	Individual sites	-0.0057			Homogenization	Loss of spatially restricted species
19	Species richness	All species	bogong.au	14	∆β	Individual sites	0.0618			Differentiation	Loss of widespread species
20	Species richness	All species	cdcr.us	14	∆β	Individual sites	-0.1409			Homogenization	Loss of spatially restricted species
21	Species richness	All species	cdpt.us	14	∆β	Individual sites	-0.0976			Homogenization	Loss of spatially restricted species
22	Species richness	All species	cowi.ca	14	∆β	Individual sites	-0.1567			Homogenization	Loss of spatially restricted species
23	Species richness	All species	elliot.us	14	∆β	Individual sites	0.0959			Differentiation	Loss of widespread species
24	Species richness	All species	hero.uk	14	∆β	Individual sites	-0.12			Homogenization	Spatially restricted replaced by widespread species
25	Species richness	All species	kiny.au	14	∆β	Individual sites	0.4706			Differentiation	Loss of widespread species
26	Species richness	All species	konz.us	14	∆β	Individual sites	0.2958			Differentiation	Loss of widespread species
27	Species richness	All species	look.us	14	∆β	Individual sites	-0.0348			Homogenization	Loss of spatially restricted species
28	Species richness	All species	sevi.us	14	∆β	Individual sites	-0.0858			Homogenization	Loss of spatially restricted species
29	Species richness	All species	sgs.us	14	∆β	Individual sites	0.1858			Differentiation	Other situations
30	Species richness	All species	spin.us	14	∆β	Individual sites	0.2367			Differentiation	Loss of widespread species
31	Species richness	All species	temple.us	14	∆β	Individual sites	-0.0472			Homogenization	Loss of spatially restricted species
32	Species richness	All species	bnch.us	14	∆γ	Individual sites	-0.08			Homogenization	Loss of spatially restricted species
33	Species richness	All species	bogong.au	14	∆γ	Individual sites	-0.3677			Differentiation	Loss of widespread species
34	Species richness	All species	cdcr.us	14	∆γ	Individual sites	-0.5108			Homogenization	Loss of spatially restricted species
35	Species richness	All species	cdpt.us	14	∆γ	Individual sites	-0.636			Homogenization	Loss of spatially restricted species
36	Species richness	All species	cowi.ca	14	∆γ	Individual sites	-0.6931			Homogenization	Loss of spatially restricted species
37	Species richness	All species	elliot.us	14	∆γ	Individual sites	-0.4055			Differentiation	Loss of widespread species
38	Species richness	All species	hero.uk	14	∆γ	Individual sites	-0.091			Homogenization	Spatially restricted replaced by widespread species
39	Species richness	All species	kiny.au	14	∆γ	Individual sites	-0.1823			Differentiation	Loss of widespread species
40	Species richness	All species	konz.us	14	∆γ	Individual sites	-0.0445			Differentiation	Loss of widespread species
41	Species richness	All species	look.us	14	∆γ	Individual sites	-0.0741			Homogenization	Loss of spatially restricted species
42	Species richness	All species	sevi.us	14	∆γ	Individual sites	-0.452			Homogenization	Loss of spatially restricted species
43	Species richness	All species	sgs.us	14	∆γ	Individual sites	0			Differentiation	Other situations
44	Species richness	All species	spin.us	14	∆γ	Individual sites	-0.3102			Differentiation	Loss of widespread species
45	Species richness	All species	temple.us	14	∆γ	Individual sites	-0.1823			Homogenization	Loss of spatially restricted species
