# Supplementary material for: Local nutrient addition drives plant diversity losses but not biotic homogenization in global grasslands
Source: Nat Commun. 2025 May 27;16:4903. doi: 10.1038/s41467-025-59166-7 (PMC12116774; doi:10.1038/s41467-025-59166-7)
Supplement: Supplementary file 4 — Source Data [file 41467_2025_59166_MOESM4_ESM.zip › source data/SFig6_data_source.csv]

	Diversity metrics	Species groups	site_code	year_trt	Diversity across scales	Data type	Values	l-95% CI	u-95% CI	Categories in ∆β	Categories in six scenarios	Number of sites
1	Species richness	Native		14	∆α	Estimate across sites	-0.2851	-0.6229	0.0481			12
2	Species richness	Native		14	∆β	Estimate across sites	0.0091	-0.183	0.2088			12
3	Species richness	Native		14	∆γ	Estimate across sites	-0.2645	-0.5067	-0.0175			12
4	Species richness	Native	bnch.us	14	∆α	Individual sites	-0.0744			Homogenization	Loss of spatially restricted species
5	Species richness	Native	bogong.au	14	∆α	Individual sites	-0.527			Differentiation	Loss of widespread species
6	Species richness	Native	cdcr.us	14	∆α	Individual sites	-1.5223			Differentiation	Loss of widespread species
7	Species richness	Native	cdpt.us	14	∆α	Individual sites	-0.5973			Homogenization	Loss of spatially restricted species
8	Species richness	Native	hero.uk	14	∆α	Individual sites	0.0296			Homogenization	Spatially restricted replaced by widespread species
9	Species richness	Native	kiny.au	14	∆α	Individual sites	0.738			Homogenization	Other situations
10	Species richness	Native	konz.us	14	∆α	Individual sites	-0.4518			Differentiation	Loss of widespread species
11	Species richness	Native	look.us	14	∆α	Individual sites	-0.0967			Differentiation	Other situations
12	Species richness	Native	sevi.us	14	∆α	Individual sites	-0.4621			Differentiation	Loss of widespread species
13	Species richness	Native	sgs.us	14	∆α	Individual sites	-0.0514			Differentiation	Widespread replaced by spatially restricted species
14	Species richness	Native	spin.us	14	∆α	Individual sites	-0.0744			Differentiation	Other situations
15	Species richness	Native	temple.us	14	∆α	Individual sites	-0.1628			Homogenization	Loss of spatially restricted species
16	Species richness	Native	bnch.us	14	∆β	Individual sites	-0.0126			Homogenization	Loss of spatially restricted species
17	Species richness	Native	bogong.au	14	∆β	Individual sites	0.0305			Differentiation	Loss of widespread species
18	Species richness	Native	cdcr.us	14	∆β	Individual sites	0.3592			Differentiation	Loss of widespread species
19	Species richness	Native	cdpt.us	14	∆β	Individual sites	-0.0218			Homogenization	Loss of spatially restricted species
20	Species richness	Native	hero.uk	14	∆β	Individual sites	-0.1249			Homogenization	Spatially restricted replaced by widespread species
21	Species richness	Native	kiny.au	14	∆β	Individual sites	-0.738			Homogenization	Other situations
22	Species richness	Native	konz.us	14	∆β	Individual sites	0.3052			Differentiation	Loss of widespread species
23	Species richness	Native	look.us	14	∆β	Individual sites	0.0967			Differentiation	Other situations
24	Species richness	Native	sevi.us	14	∆β	Individual sites	0.0566			Differentiation	Loss of widespread species
25	Species richness	Native	sgs.us	14	∆β	Individual sites	0.1692			Differentiation	Widespread replaced by spatially restricted species
26	Species richness	Native	spin.us	14	∆β	Individual sites	0.0744			Differentiation	Other situations
27	Species richness	Native	temple.us	14	∆β	Individual sites	-0.1091			Homogenization	Loss of spatially restricted species
28	Species richness	Native	bnch.us	14	∆γ	Individual sites	-0.087			Homogenization	Loss of spatially restricted species
29	Species richness	Native	bogong.au	14	∆γ	Individual sites	-0.4964			Differentiation	Loss of widespread species
30	Species richness	Native	cdcr.us	14	∆γ	Individual sites	-1.1632			Differentiation	Loss of widespread species
31	Species richness	Native	cdpt.us	14	∆γ	Individual sites	-0.619			Homogenization	Loss of spatially restricted species
32	Species richness	Native	hero.uk	14	∆γ	Individual sites	-0.0953			Homogenization	Spatially restricted replaced by widespread species
33	Species richness	Native	kiny.au	14	∆γ	Individual sites	0			Homogenization	Other situations
34	Species richness	Native	konz.us	14	∆γ	Individual sites	-0.1466			Differentiation	Loss of widespread species
35	Species richness	Native	look.us	14	∆γ	Individual sites	0			Differentiation	Other situations
36	Species richness	Native	sevi.us	14	∆γ	Individual sites	-0.4055			Differentiation	Loss of widespread species
37	Species richness	Native	sgs.us	14	∆γ	Individual sites	0.1178			Differentiation	Widespread replaced by spatially restricted species
38	Species richness	Native	spin.us	14	∆γ	Individual sites	0			Differentiation	Other situations
39	Species richness	Native	temple.us	14	∆γ	Individual sites	-0.2719			Homogenization	Loss of spatially restricted species
40	Species richness	Non-native		14	∆α	Estimate across sites	-0.1148	-0.4056	0.1783			14
41	Species richness	Non-native		14	∆β	Estimate across sites	0.134	-0.1104	0.3895			14
42	Species richness	Non-native		14	∆γ	Estimate across sites	0.0355	-0.2703	0.3442			14
43	Species richness	Non-native	bnch.us	14	∆α	Individual sites	0			Little change in beta diversity	Other situations
44	Species richness	Non-native	bogong.au	14	∆α	Individual sites	0.1352			Differentiation	Gain of spatially restricted species
45	Species richness	Non-native	cdcr.us	14	∆α	Individual sites	0.9027			Homogenization	Gain of widespread species
46	Species richness	Non-native	cdpt.us	14	∆α	Individual sites	0.231			Differentiation	Gain of spatially restricted species
47	Species richness	Non-native	cowi.ca	14	∆α	Individual sites	-0.5365			Homogenization	Loss of spatially restricted species
48	Species richness	Non-native	elliot.us	14	∆α	Individual sites	-0.4406			Differentiation	Loss of widespread species
49	Species richness	Non-native	hero.uk	14	∆α	Individual sites	0			Little change in beta diversity	Other situations
50	Species richness	Non-native	kiny.au	14	∆α	Individual sites	-0.7675			Differentiation	Loss of widespread species
51	Species richness	Non-native	konz.us	14	∆α	Individual sites	0			Differentiation	Other situations
52	Species richness	Non-native	look.us	14	∆α	Individual sites	0.231			Homogenization	Other situations
53	Species richness	Non-native	sevi.us	14	∆α	Individual sites	0			Little change in beta diversity	Other situations
54	Species richness	Non-native	sgs.us	14	∆α	Individual sites	-0.2027			Homogenization	Loss of spatially restricted species
55	Species richness	Non-native	spin.us	14	∆α	Individual sites	-0.9311			Differentiation	Loss of widespread species
56	Species richness	Non-native	temple.us	14	∆α	Individual sites	-0.231			Differentiation	Other situations
57	Species richness	Non-native	bnch.us	14	∆β	Individual sites	0			Little change in beta diversity	Other situations
58	Species richness	Non-native	bogong.au	14	∆β	Individual sites	0.1525			Differentiation	Gain of spatially restricted species
59	Species richness	Non-native	cdcr.us	14	∆β	Individual sites	-0.4972			Homogenization	Gain of widespread species
60	Species richness	Non-native	cdpt.us	14	∆β	Individual sites	0.4621			Differentiation	Gain of spatially restricted species
61	Species richness	Non-native	cowi.ca	14	∆β	Individual sites	-0.1567			Homogenization	Loss of spatially restricted species
62	Species richness	Non-native	elliot.us	14	∆β	Individual sites	0.1529			Differentiation	Loss of widespread species
63	Species richness	Non-native	hero.uk	14	∆β	Individual sites	0			Little change in beta diversity	Other situations
64	Species richness	Non-native	kiny.au	14	∆β	Individual sites	0.4109			Differentiation	Loss of widespread species
65	Species richness	Non-native	konz.us	14	∆β	Individual sites	1.0986			Differentiation	Other situations
66	Species richness	Non-native	look.us	14	∆β	Individual sites	-0.231			Homogenization	Other situations
67	Species richness	Non-native	sevi.us	14	∆β	Individual sites	0			Little change in beta diversity	Other situations
68	Species richness	Non-native	sgs.us	14	∆β	Individual sites	-0.2027			Homogenization	Loss of spatially restricted species
69	Species richness	Non-native	spin.us	14	∆β	Individual sites	0.4611			Differentiation	Loss of widespread species
70	Species richness	Non-native	temple.us	14	∆β	Individual sites	0.231			Differentiation	Other situations
71	Species richness	Non-native	bnch.us	14	∆γ	Individual sites	0			Little change in beta diversity	Other situations
72	Species richness	Non-native	bogong.au	14	∆γ	Individual sites	0.2877			Differentiation	Gain of spatially restricted species
73	Species richness	Non-native	cdcr.us	14	∆γ	Individual sites	0.4055			Homogenization	Gain of widespread species
74	Species richness	Non-native	cdpt.us	14	∆γ	Individual sites	0.6931			Differentiation	Gain of spatially restricted species
75	Species richness	Non-native	cowi.ca	14	∆γ	Individual sites	-0.6931			Homogenization	Loss of spatially restricted species
76	Species richness	Non-native	elliot.us	14	∆γ	Individual sites	-0.2877			Differentiation	Loss of widespread species
77	Species richness	Non-native	hero.uk	14	∆γ	Individual sites	0			Little change in beta diversity	Other situations
78	Species richness	Non-native	kiny.au	14	∆γ	Individual sites	-0.3567			Differentiation	Loss of widespread species
79	Species richness	Non-native	konz.us	14	∆γ	Individual sites	1.0986			Differentiation	Other situations
80	Species richness	Non-native	look.us	14	∆γ	Individual sites	0			Homogenization	Other situations
81	Species richness	Non-native	sevi.us	14	∆γ	Individual sites	0			Little change in beta diversity	Other situations
82	Species richness	Non-native	sgs.us	14	∆γ	Individual sites	-0.4055			Homogenization	Loss of spatially restricted species
83	Species richness	Non-native	spin.us	14	∆γ	Individual sites	-0.47			Differentiation	Loss of widespread species
84	Species richness	Non-native	temple.us	14	∆γ	Individual sites	0			Differentiation	Other situations
