# Supplementary material for: Local nutrient addition drives plant diversity losses but not biotic homogenization in global grasslands
Source: Nat Commun. 2025 May 27;16:4903. doi: 10.1038/s41467-025-59166-7 (PMC12116774; doi:10.1038/s41467-025-59166-7)
Supplement: Supplementary file 4 — Source Data [file 41467_2025_59166_MOESM4_ESM.zip › source data/SFig7_data_source.csv]

	Diversity metrics	Species groups	site_code	year_trt	Diversity across scales	Data type	Values	l-95% CI	u-95% CI	Categories in ∆β	Categories in six scenarios	Number of sites
1	Species richness	FORB		14	∆α	Estimate across sites	-0.2473	-0.4939	-0.0037			12
2	Species richness	FORB		14	∆β	Estimate across sites	0.0462	-0.1987	0.2947			12
3	Species richness	FORB		14	∆γ	Estimate across sites	-0.2006	-0.3653	-0.0419			12
4	Species richness	FORB	bnch.us	14	∆α	Individual sites	-1.2425			Differentiation	Loss of widespread species
5	Species richness	FORB	bogong.au	14	∆α	Individual sites	-0.4458			Differentiation	Loss of widespread species
6	Species richness	FORB	cdcr.us	14	∆α	Individual sites	-0.3432			Homogenization	Loss of spatially restricted species
7	Species richness	FORB	cdpt.us	14	∆α	Individual sites	0			Little change in beta diversity	Other situations
8	Species richness	FORB	hero.uk	14	∆α	Individual sites	-0.2081			Differentiation	Loss of widespread species
9	Species richness	FORB	kiny.au	14	∆α	Individual sites	0.6264			Homogenization	Spatially restricted replaced by widespread species
10	Species richness	FORB	konz.us	14	∆α	Individual sites	-0.1514			Differentiation	Widespread replaced by spatially restricted species
11	Species richness	FORB	look.us	14	∆α	Individual sites	-0.1703			Differentiation	Loss of widespread species
12	Species richness	FORB	sevi.us	14	∆α	Individual sites	-0.4013			Homogenization	Loss of spatially restricted species
13	Species richness	FORB	sgs.us	14	∆α	Individual sites	-0.3877			Differentiation	Other situations
14	Species richness	FORB	spin.us	14	∆α	Individual sites	-0.2081			Homogenization	Loss of spatially restricted species
15	Species richness	FORB	temple.us	14	∆α	Individual sites	-0.0034			Homogenization	Loss of spatially restricted species
16	Species richness	FORB	bnch.us	14	∆β	Individual sites	0.6828			Differentiation	Loss of widespread species
17	Species richness	FORB	bogong.au	14	∆β	Individual sites	0.2227			Differentiation	Loss of widespread species
18	Species richness	FORB	cdcr.us	14	∆β	Individual sites	-0.1676			Homogenization	Loss of spatially restricted species
19	Species richness	FORB	cdpt.us	14	∆β	Individual sites	0			Little change in beta diversity	Other situations
20	Species richness	FORB	hero.uk	14	∆β	Individual sites	0.0074			Differentiation	Loss of widespread species
21	Species richness	FORB	kiny.au	14	∆β	Individual sites	-0.7317			Homogenization	Spatially restricted replaced by widespread species
22	Species richness	FORB	konz.us	14	∆β	Individual sites	0.3185			Differentiation	Widespread replaced by spatially restricted species
23	Species richness	FORB	look.us	14	∆β	Individual sites	0.0525			Differentiation	Loss of widespread species
24	Species richness	FORB	sevi.us	14	∆β	Individual sites	-0.0687			Homogenization	Loss of spatially restricted species
25	Species richness	FORB	sgs.us	14	∆β	Individual sites	0.3877			Differentiation	Other situations
26	Species richness	FORB	spin.us	14	∆β	Individual sites	-0.0433			Homogenization	Loss of spatially restricted species
27	Species richness	FORB	temple.us	14	∆β	Individual sites	-0.1508			Homogenization	Loss of spatially restricted species
28	Species richness	FORB	bnch.us	14	∆γ	Individual sites	-0.5596			Differentiation	Loss of widespread species
29	Species richness	FORB	bogong.au	14	∆γ	Individual sites	-0.2231			Differentiation	Loss of widespread species
30	Species richness	FORB	cdcr.us	14	∆γ	Individual sites	-0.5108			Homogenization	Loss of spatially restricted species
31	Species richness	FORB	cdpt.us	14	∆γ	Individual sites	0			Little change in beta diversity	Other situations
32	Species richness	FORB	hero.uk	14	∆γ	Individual sites	-0.2007			Differentiation	Loss of widespread species
33	Species richness	FORB	kiny.au	14	∆γ	Individual sites	-0.1054			Homogenization	Spatially restricted replaced by widespread species
34	Species richness	FORB	konz.us	14	∆γ	Individual sites	0.1671			Differentiation	Widespread replaced by spatially restricted species
35	Species richness	FORB	look.us	14	∆γ	Individual sites	-0.1178			Differentiation	Loss of widespread species
36	Species richness	FORB	sevi.us	14	∆γ	Individual sites	-0.47			Homogenization	Loss of spatially restricted species
37	Species richness	FORB	sgs.us	14	∆γ	Individual sites	0			Differentiation	Other situations
38	Species richness	FORB	spin.us	14	∆γ	Individual sites	-0.2513			Homogenization	Loss of spatially restricted species
39	Species richness	FORB	temple.us	14	∆γ	Individual sites	-0.1542			Homogenization	Loss of spatially restricted species
40	Species richness	GRAMINOID		14	∆α	Estimate across sites	-0.1735	-0.382	0.0383			14
41	Species richness	GRAMINOID		14	∆β	Estimate across sites	0.0014	-0.2407	0.2218			14
42	Species richness	GRAMINOID		14	∆γ	Estimate across sites	-0.1927	-0.4512	0.0626			14
43	Species richness	GRAMINOID	bnch.us	14	∆α	Individual sites	0.231			Homogenization	Other situations
44	Species richness	GRAMINOID	bogong.au	14	∆α	Individual sites	-0.2987			Homogenization	Loss of spatially restricted species
45	Species richness	GRAMINOID	cdcr.us	14	∆α	Individual sites	0			Homogenization	Other situations
46	Species richness	GRAMINOID	cdpt.us	14	∆α	Individual sites	-0.6094			Homogenization	Loss of spatially restricted species
47	Species richness	GRAMINOID	cowi.ca	14	∆α	Individual sites	0.4621			Differentiation	Gain of spatially restricted species
48	Species richness	GRAMINOID	elliot.us	14	∆α	Individual sites	-0.231			Differentiation	Loss of widespread species
49	Species richness	GRAMINOID	hero.uk	14	∆α	Individual sites	0.1567			Homogenization	Gain of widespread species
50	Species richness	GRAMINOID	kiny.au	14	∆α	Individual sites	-0.5014			Differentiation	Loss of widespread species
51	Species richness	GRAMINOID	konz.us	14	∆α	Individual sites	-0.4568			Differentiation	Loss of widespread species
52	Species richness	GRAMINOID	look.us	14	∆α	Individual sites	0.0959			Homogenization	Other situations
53	Species richness	GRAMINOID	sevi.us	14	∆α	Individual sites	0			Homogenization	Other situations
54	Species richness	GRAMINOID	sgs.us	14	∆α	Individual sites	-0.0959			Differentiation	Other situations
55	Species richness	GRAMINOID	spin.us	14	∆α	Individual sites	-0.837			Differentiation	Loss of widespread species
56	Species richness	GRAMINOID	temple.us	14	∆α	Individual sites	-0.4621			Differentiation	Loss of widespread species
57	Species richness	GRAMINOID	bnch.us	14	∆β	Individual sites	-0.231			Homogenization	Other situations
58	Species richness	GRAMINOID	bogong.au	14	∆β	Individual sites	-0.1068			Homogenization	Loss of spatially restricted species
59	Species richness	GRAMINOID	cdcr.us	14	∆β	Individual sites	-0.1542			Homogenization	Other situations
60	Species richness	GRAMINOID	cdpt.us	14	∆β	Individual sites	-0.0838			Homogenization	Loss of spatially restricted species
61	Species richness	GRAMINOID	cowi.ca	14	∆β	Individual sites	0.231			Differentiation	Gain of spatially restricted species
62	Species richness	GRAMINOID	elliot.us	14	∆β	Individual sites	0.0487			Differentiation	Loss of widespread species
63	Species richness	GRAMINOID	hero.uk	14	∆β	Individual sites	-0.0389			Homogenization	Gain of widespread species
64	Species richness	GRAMINOID	kiny.au	14	∆β	Individual sites	0.1649			Differentiation	Loss of widespread species
65	Species richness	GRAMINOID	konz.us	14	∆β	Individual sites	0.3515			Differentiation	Loss of widespread species
66	Species richness	GRAMINOID	look.us	14	∆β	Individual sites	-0.0959			Homogenization	Other situations
67	Species richness	GRAMINOID	sevi.us	14	∆β	Individual sites	-1.0986			Homogenization	Other situations
68	Species richness	GRAMINOID	sgs.us	14	∆β	Individual sites	0.0959			Differentiation	Other situations
69	Species richness	GRAMINOID	spin.us	14	∆β	Individual sites	0.5493			Differentiation	Loss of widespread species
70	Species richness	GRAMINOID	temple.us	14	∆β	Individual sites	0.2798			Differentiation	Loss of widespread species
71	Species richness	GRAMINOID	bnch.us	14	∆γ	Individual sites	0			Homogenization	Other situations
72	Species richness	GRAMINOID	bogong.au	14	∆γ	Individual sites	-0.4055			Homogenization	Loss of spatially restricted species
73	Species richness	GRAMINOID	cdcr.us	14	∆γ	Individual sites	-0.1542			Homogenization	Other situations
74	Species richness	GRAMINOID	cdpt.us	14	∆γ	Individual sites	-0.6931			Homogenization	Loss of spatially restricted species
75	Species richness	GRAMINOID	cowi.ca	14	∆γ	Individual sites	0.6931			Differentiation	Gain of spatially restricted species
76	Species richness	GRAMINOID	elliot.us	14	∆γ	Individual sites	-0.1823			Differentiation	Loss of widespread species
77	Species richness	GRAMINOID	hero.uk	14	∆γ	Individual sites	0.1178			Homogenization	Gain of widespread species
78	Species richness	GRAMINOID	kiny.au	14	∆γ	Individual sites	-0.3365			Differentiation	Loss of widespread species
79	Species richness	GRAMINOID	konz.us	14	∆γ	Individual sites	-0.1054			Differentiation	Loss of widespread species
80	Species richness	GRAMINOID	look.us	14	∆γ	Individual sites	0			Homogenization	Other situations
81	Species richness	GRAMINOID	sevi.us	14	∆γ	Individual sites	-1.0986			Homogenization	Other situations
82	Species richness	GRAMINOID	sgs.us	14	∆γ	Individual sites	0			Differentiation	Other situations
83	Species richness	GRAMINOID	spin.us	14	∆γ	Individual sites	-0.2877			Differentiation	Loss of widespread species
84	Species richness	GRAMINOID	temple.us	14	∆γ	Individual sites	-0.1823			Differentiation	Loss of widespread species
85	Species richness	LEGUME		14	∆α	Estimate across sites	-0.2089	-0.9012	0.4654			6
86	Species richness	LEGUME		14	∆β	Estimate across sites	-0.0325	-0.7125	0.6473			6
87	Species richness	LEGUME		14	∆γ	Estimate across sites	-0.2218	-1.2901	0.8596			6
88	Species richness	LEGUME	bnch.us	14	∆α	Individual sites	0.3466			Differentiation	Gain of spatially restricted species
89	Species richness	LEGUME	cowi.ca	14	∆α	Individual sites	-1.0986			Homogenization	Loss of spatially restricted species
90	Species richness	LEGUME	elliot.us	14	∆α	Individual sites	0			Little change in beta diversity	Other situations
91	Species richness	LEGUME	hero.uk	14	∆α	Individual sites	0.231			Homogenization	Spatially restricted replaced by widespread species
92	Species richness	LEGUME	kiny.au	14	∆α	Individual sites	0			Little change in beta diversity	Other situations
93	Species richness	LEGUME	spin.us	14	∆α	Individual sites	-0.6931			Little change in beta diversity	Loss of spatially restricted and widespread species at simimar magnitude
94	Species richness	LEGUME	bnch.us	14	∆β	Individual sites	0.752			Differentiation	Gain of spatially restricted species
95	Species richness	LEGUME	cowi.ca	14	∆β	Individual sites	-0.2877			Homogenization	Loss of spatially restricted species
96	Species richness	LEGUME	elliot.us	14	∆β	Individual sites	0			Little change in beta diversity	Other situations
97	Species richness	LEGUME	hero.uk	14	∆β	Individual sites	-0.6365			Homogenization	Spatially restricted replaced by widespread species
98	Species richness	LEGUME	kiny.au	14	∆β	Individual sites	0			Little change in beta diversity	Other situations
99	Species richness	LEGUME	spin.us	14	∆β	Individual sites	0			Little change in beta diversity	Loss of spatially restricted and widespread species at simimar magnitude
100	Species richness	LEGUME	bnch.us	14	∆γ	Individual sites	1.0986			Differentiation	Gain of spatially restricted species
101	Species richness	LEGUME	cowi.ca	14	∆γ	Individual sites	-1.3863			Homogenization	Loss of spatially restricted species
102	Species richness	LEGUME	elliot.us	14	∆γ	Individual sites	0			Little change in beta diversity	Other situations
103	Species richness	LEGUME	hero.uk	14	∆γ	Individual sites	-0.4055			Homogenization	Spatially restricted replaced by widespread species
104	Species richness	LEGUME	kiny.au	14	∆γ	Individual sites	0			Little change in beta diversity	Other situations
105	Species richness	LEGUME	spin.us	14	∆γ	Individual sites	-0.6931			Little change in beta diversity	Loss of spatially restricted and widespread species at simimar magnitude
106	Species richness	WOODY		14	∆α	Estimate across sites	0.0084	-1.4713	1.3885			3
107	Species richness	WOODY		14	∆β	Estimate across sites	0.0021	-0.0011	0.0361			3
108	Species richness	WOODY		14	∆γ	Estimate across sites	-0.0023	-0.1349	0.1436			3
109	Species richness	WOODY	hero.uk	14	∆α	Individual sites	0			Little change in beta diversity	Other situations
110	Species richness	WOODY	sgs.us	14	∆α	Individual sites	0			Little change in beta diversity	Other situations
111	Species richness	WOODY	temple.us	14	∆α	Individual sites	0			Little change in beta diversity	Other situations
112	Species richness	WOODY	hero.uk	14	∆β	Individual sites	0			Little change in beta diversity	Other situations
113	Species richness	WOODY	sgs.us	14	∆β	Individual sites	0			Little change in beta diversity	Other situations
114	Species richness	WOODY	temple.us	14	∆β	Individual sites	0			Little change in beta diversity	Other situations
115	Species richness	WOODY	hero.uk	14	∆γ	Individual sites	0			Little change in beta diversity	Other situations
116	Species richness	WOODY	sgs.us	14	∆γ	Individual sites	0			Little change in beta diversity	Other situations
117	Species richness	WOODY	temple.us	14	∆γ	Individual sites	0			Little change in beta diversity	Other situations
