# Supplementary material for: Local nutrient addition drives plant diversity losses but not biotic homogenization in global grasslands
Source: Nat Commun. 2025 May 27;16:4903. doi: 10.1038/s41467-025-59166-7 (PMC12116774; doi:10.1038/s41467-025-59166-7)
Supplement: Supplementary file 4 — Source Data [file 41467_2025_59166_MOESM4_ESM.zip › source data/SFig8_data_source.csv]

	Diversity metrics	Species groups	site_code	year_trt	Diversity across scales	Data type	Values	l-95% CI	u-95% CI	Categories in ∆β	Categories in six scenarios	Number of sites
1	Species richness	All species		4	∆α	Estimate across sites	-0.22	-0.43	-0.02			11
2	Species richness	All species		4	∆β	Estimate across sites	0.05	-0.06	0.16			11
3	Species richness	All species		4	∆γ	Estimate across sites	-0.2	-0.36	0.01			11
4	Species richness	All species	azitwo.cn	4	∆α	Individual sites	-0.5301			Homogenization	Loss of spatially restricted species
5	Species richness	All species	cbgb.us	4	∆α	Individual sites	-0.1154			Differentiation	Loss of widespread species
6	Species richness	All species	cdcr.us	4	∆α	Individual sites	-0.667			Differentiation	Loss of widespread species
7	Species richness	All species	cdpt.us	4	∆α	Individual sites	-0.2981			Homogenization	Loss of spatially restricted species
8	Species richness	All species	kbs.us	4	∆α	Individual sites	-0.6881			Differentiation	Loss of widespread species
9	Species richness	All species	msla.us	4	∆α	Individual sites	-0.0435			Differentiation	Loss of widespread species
10	Species richness	All species	msla_2.us	4	∆α	Individual sites	-0.0376			Differentiation	Other situations
11	Species richness	All species	msla_3.us	4	∆α	Individual sites	-0.0612			Homogenization	Loss of spatially restricted species
12	Species richness	All species	sevi.us	4	∆α	Individual sites	-0.1314			Homogenization	Loss of spatially restricted species
13	Species richness	All species	sier.us	4	∆α	Individual sites	0.0798			Differentiation	Gain of spatially restricted species
14	Species richness	All species	veluwe.nl	4	∆α	Individual sites	0.0583			Homogenization	Gain of widespread species
15	Species richness	All species	azitwo.cn	4	∆β	Individual sites	-0.0219			Homogenization	Loss of spatially restricted species
16	Species richness	All species	cbgb.us	4	∆β	Individual sites	0.0021			Differentiation	Loss of widespread species
17	Species richness	All species	cdcr.us	4	∆β	Individual sites	0.4306			Differentiation	Loss of widespread species
18	Species richness	All species	cdpt.us	4	∆β	Individual sites	-0.1232			Homogenization	Loss of spatially restricted species
19	Species richness	All species	kbs.us	4	∆β	Individual sites	0.1415			Differentiation	Loss of widespread species
20	Species richness	All species	msla.us	4	∆β	Individual sites	0.0071			Differentiation	Loss of widespread species
21	Species richness	All species	msla_2.us	4	∆β	Individual sites	0.0376			Differentiation	Other situations
22	Species richness	All species	msla_3.us	4	∆β	Individual sites	-0.0372			Homogenization	Loss of spatially restricted species
23	Species richness	All species	sevi.us	4	∆β	Individual sites	-0.0228			Homogenization	Loss of spatially restricted species
24	Species richness	All species	sier.us	4	∆β	Individual sites	0.1538			Differentiation	Gain of spatially restricted species
25	Species richness	All species	veluwe.nl	4	∆β	Individual sites	-0.0219			Homogenization	Gain of widespread species
26	Species richness	All species	azitwo.cn	4	∆γ	Individual sites	-0.5521			Homogenization	Loss of spatially restricted species
27	Species richness	All species	cbgb.us	4	∆γ	Individual sites	-0.1133			Differentiation	Loss of widespread species
28	Species richness	All species	cdcr.us	4	∆γ	Individual sites	-0.2364			Differentiation	Loss of widespread species
29	Species richness	All species	cdpt.us	4	∆γ	Individual sites	-0.4212			Homogenization	Loss of spatially restricted species
30	Species richness	All species	kbs.us	4	∆γ	Individual sites	-0.5465			Differentiation	Loss of widespread species
31	Species richness	All species	msla.us	4	∆γ	Individual sites	-0.0364			Differentiation	Loss of widespread species
32	Species richness	All species	msla_2.us	4	∆γ	Individual sites	0			Differentiation	Other situations
33	Species richness	All species	msla_3.us	4	∆γ	Individual sites	-0.0984			Homogenization	Loss of spatially restricted species
34	Species richness	All species	sevi.us	4	∆γ	Individual sites	-0.1542			Homogenization	Loss of spatially restricted species
35	Species richness	All species	sier.us	4	∆γ	Individual sites	0.2336			Differentiation	Gain of spatially restricted species
36	Species richness	All species	veluwe.nl	4	∆γ	Individual sites	0.0364			Homogenization	Gain of widespread species
