# Supplementary material for: Local nutrient addition drives plant diversity losses but not biotic homogenization in global grasslands
Source: Nat Commun. 2025 May 27;16:4903. doi: 10.1038/s41467-025-59166-7 (PMC12116774; doi:10.1038/s41467-025-59166-7)
Supplement: Supplementary file 4 — Source Data [file 41467_2025_59166_MOESM4_ESM.zip › source data/SFig9_data_source.csv]

	Diversity metrics	Species groups	site_code	year_trt	Diversity across scales	Data type	Values	l-95% CI	u-95% CI	Categories in ∆β	Categories in six scenarios	Number of sites
1	Species richness	Native		4	∆α	Estimate across sites	-0.28	-0.45	-0.11			11
2	Species richness	Native		4	∆β	Estimate across sites	0.04	-0.04	0.12			11
3	Species richness	Native		4	∆γ	Estimate across sites	-0.23	-0.39	-0.07			11
4	Species richness	Native	azitwo.cn	4	∆α	Individual sites	-0.6638			Differentiation	Loss of widespread species
5	Species richness	Native	cbgb.us	4	∆α	Individual sites	-0.1622			Differentiation	Loss of widespread species
6	Species richness	Native	cdcr.us	4	∆α	Individual sites	-0.4987			Differentiation	Loss of widespread species
7	Species richness	Native	cdpt.us	4	∆α	Individual sites	-0.4206			Differentiation	Loss of widespread species
8	Species richness	Native	kbs.us	4	∆α	Individual sites	-0.5918			Differentiation	Loss of widespread species
9	Species richness	Native	msla.us	4	∆α	Individual sites	-0.1631			Differentiation	Loss of widespread species
10	Species richness	Native	msla_2.us	4	∆α	Individual sites	-0.0641			Homogenization	Loss of spatially restricted species
11	Species richness	Native	msla_3.us	4	∆α	Individual sites	-0.422			Differentiation	Loss of widespread species
12	Species richness	Native	sevi.us	4	∆α	Individual sites	-0.1248			Homogenization	Loss of spatially restricted species
13	Species richness	Native	sier.us	4	∆α	Individual sites	0			Little change in beta diversity	Other situations
14	Species richness	Native	veluwe.nl	4	∆α	Individual sites	0.0925			Differentiation	Gain of spatially restricted species
15	Species richness	Native	azitwo.cn	4	∆β	Individual sites	0.2364			Differentiation	Loss of widespread species
16	Species richness	Native	cbgb.us	4	∆β	Individual sites	0.0669			Differentiation	Loss of widespread species
17	Species richness	Native	cdcr.us	4	∆β	Individual sites	0.0568			Differentiation	Loss of widespread species
18	Species richness	Native	cdpt.us	4	∆β	Individual sites	0.035			Differentiation	Loss of widespread species
19	Species richness	Native	kbs.us	4	∆β	Individual sites	0.081			Differentiation	Loss of widespread species
20	Species richness	Native	msla.us	4	∆β	Individual sites	0.0453			Differentiation	Loss of widespread species
21	Species richness	Native	msla_2.us	4	∆β	Individual sites	-0.1366			Homogenization	Loss of spatially restricted species
22	Species richness	Native	msla_3.us	4	∆β	Individual sites	0.1167			Differentiation	Loss of widespread species
23	Species richness	Native	sevi.us	4	∆β	Individual sites	-0.0758			Homogenization	Loss of spatially restricted species
24	Species richness	Native	sier.us	4	∆β	Individual sites	0			Little change in beta diversity	Other situations
25	Species richness	Native	veluwe.nl	4	∆β	Individual sites	0.041			Differentiation	Gain of spatially restricted species
26	Species richness	Native	azitwo.cn	4	∆γ	Individual sites	-0.4274			Differentiation	Loss of widespread species
27	Species richness	Native	cbgb.us	4	∆γ	Individual sites	-0.0953			Differentiation	Loss of widespread species
28	Species richness	Native	cdcr.us	4	∆γ	Individual sites	-0.4418			Differentiation	Loss of widespread species
29	Species richness	Native	cdpt.us	4	∆γ	Individual sites	-0.3857			Differentiation	Loss of widespread species
30	Species richness	Native	kbs.us	4	∆γ	Individual sites	-0.5108			Differentiation	Loss of widespread species
31	Species richness	Native	msla.us	4	∆γ	Individual sites	-0.1178			Differentiation	Loss of widespread species
32	Species richness	Native	msla_2.us	4	∆γ	Individual sites	-0.2007			Homogenization	Loss of spatially restricted species
33	Species richness	Native	msla_3.us	4	∆γ	Individual sites	-0.3054			Differentiation	Loss of widespread species
34	Species richness	Native	sevi.us	4	∆γ	Individual sites	-0.2007			Homogenization	Loss of spatially restricted species
35	Species richness	Native	sier.us	4	∆γ	Individual sites	0			Little change in beta diversity	Other situations
36	Species richness	Native	veluwe.nl	4	∆γ	Individual sites	0.1335			Differentiation	Gain of spatially restricted species
37	Species richness	Non-native		4	∆α	Estimate across sites	0.01	-0.24	0.25			9
38	Species richness	Non-native		4	∆β	Estimate across sites	-0.03	-0.36	0.28			9
39	Species richness	Non-native		4	∆γ	Estimate across sites	-0.02	-0.32	0.29			9
40	Species richness	Non-native	cbgb.us	4	∆α	Individual sites	-0.2747			Homogenization	Loss of spatially restricted species
41	Species richness	Non-native	cdcr.us	4	∆α	Individual sites	-0.1962			Differentiation	Widespread replaced by spatially restricted species
42	Species richness	Non-native	cdpt.us	4	∆α	Individual sites	0.3466			Homogenization	Spatially restricted replaced by widespread species
43	Species richness	Non-native	kbs.us	4	∆α	Individual sites	-0.531			Differentiation	Loss of widespread species
44	Species richness	Non-native	msla.us	4	∆α	Individual sites	0.0632			Differentiation	Gain of spatially restricted species
45	Species richness	Non-native	msla_2.us	4	∆α	Individual sites	-0.0056			Differentiation	Widespread replaced by spatially restricted species
46	Species richness	Non-native	msla_3.us	4	∆α	Individual sites	0.3275			Homogenization	Gain of widespread species
47	Species richness	Non-native	sier.us	4	∆α	Individual sites	0.1257			Differentiation	Gain of spatially restricted species
48	Species richness	Non-native	veluwe.nl	4	∆α	Individual sites	0.3466			Homogenization	Other situations
49	Species richness	Non-native	cbgb.us	4	∆β	Individual sites	-0.1308			Homogenization	Loss of spatially restricted species
50	Species richness	Non-native	cdcr.us	4	∆β	Individual sites	0.4838			Differentiation	Widespread replaced by spatially restricted species
51	Species richness	Non-native	cdpt.us	4	∆β	Individual sites	-0.752			Homogenization	Spatially restricted replaced by widespread species
52	Species richness	Non-native	kbs.us	4	∆β	Individual sites	0.079			Differentiation	Loss of widespread species
53	Species richness	Non-native	msla.us	4	∆β	Individual sites	0.0321			Differentiation	Gain of spatially restricted species
54	Species richness	Non-native	msla_2.us	4	∆β	Individual sites	0.2288			Differentiation	Widespread replaced by spatially restricted species
55	Species richness	Non-native	msla_3.us	4	∆β	Individual sites	-0.1452			Homogenization	Gain of widespread species
56	Species richness	Non-native	sier.us	4	∆β	Individual sites	0.2108			Differentiation	Gain of spatially restricted species
57	Species richness	Non-native	veluwe.nl	4	∆β	Individual sites	-0.3466			Homogenization	Other situations
58	Species richness	Non-native	cbgb.us	4	∆γ	Individual sites	-0.4055			Homogenization	Loss of spatially restricted species
59	Species richness	Non-native	cdcr.us	4	∆γ	Individual sites	0.2877			Differentiation	Widespread replaced by spatially restricted species
60	Species richness	Non-native	cdpt.us	4	∆γ	Individual sites	-0.4055			Homogenization	Spatially restricted replaced by widespread species
61	Species richness	Non-native	kbs.us	4	∆γ	Individual sites	-0.452			Differentiation	Loss of widespread species
62	Species richness	Non-native	msla.us	4	∆γ	Individual sites	0.0953			Differentiation	Gain of spatially restricted species
63	Species richness	Non-native	msla_2.us	4	∆γ	Individual sites	0.2231			Differentiation	Widespread replaced by spatially restricted species
64	Species richness	Non-native	msla_3.us	4	∆γ	Individual sites	0.1823			Homogenization	Gain of widespread species
65	Species richness	Non-native	sier.us	4	∆γ	Individual sites	0.3365			Differentiation	Gain of spatially restricted species
66	Species richness	Non-native	veluwe.nl	4	∆γ	Individual sites	0			Homogenization	Other situations
